# Supplementary material for: Cyber catalogue and revision of the nematode genus Enchodelus (Dorylaimida, Nordiidae)
Source: Biodivers Data J. 2024 Sep 19;12:e126315. doi: 10.3897/BDJ.12.e126315 (PMC11427809; doi:10.3897/BDJ.12.e126315)
Supplement: XML Treatment for Enchodelus [file BDJ.12.e126315-treatment1.xml]

<!DOCTYPE tp:taxon-treatment
  PUBLIC "-//TaxonX//DTD Taxonomic Treatment Publishing DTD v0 20100105//EN" "tax-treatment-NSO.dtd">
<tp:taxon-treatment xmlns:tp="http://www.plazi.org/taxpub"><tp:treatment-meta><mixed-citation publication-type="journal"><person-group><name><surname>Elshishka</surname><given-names>Milka</given-names></name><name><surname>Mladenov</surname><given-names>Aleksandar</given-names></name><name><surname>Altash</surname><given-names>Stela</given-names></name><name><surname>Álvarez-Ortega</surname><given-names>Sergio</given-names></name><name><surname>Peña-Santiago</surname><given-names>Reyes</given-names></name><name><surname>Peneva</surname><given-names>Vlada</given-names></name></person-group><article-title>Cyber catalogue and revision of the nematode genus <italic><tp:taxon-name><tp:taxon-name-part taxon-name-part-type="genus" reg="Enchodelus">Enchodelus</tp:taxon-name-part></tp:taxon-name></italic> (<tp:taxon-name><tp:taxon-name-part taxon-name-part-type="order">Dorylaimida</tp:taxon-name-part></tp:taxon-name>, <tp:taxon-name><tp:taxon-name-part taxon-name-part-type="family">Nordiidae</tp:taxon-name-part></tp:taxon-name>)</article-title><source>Biodivers Data J</source><day>19</day><month>09</month><year>2024</year><volume>12</volume><pub-id pub-id-type="doi">10.3897/BDJ.12.e126315</pub-id></mixed-citation></tp:treatment-meta><tp:nomenclature><tp:taxon-name>
            <object-id xmlns:xlink="http://www.w3.org/1999/xlink" content-type="arpha" xlink:type="simple">3CA9F173-4978-5B1B-A012-C375D28E03C5</object-id>
            <tp:taxon-name-part taxon-name-part-type="genus">Enchodelus</tp:taxon-name-part>
            <object-id xmlns:xlink="http://www.w3.org/1999/xlink" content-type="zoobank" xlink:type="simple" object-id-type="ZooBank">907FC242-EF1E-4072-AF46-FD5BBB4A13D4</object-id>
            <object-id xmlns:xlink="http://www.w3.org/1999/xlink" xlink:type="simple" object-id-type="Catalogue of Life">https://www.catalogueoflife.org/data/taxon/9CKPN</object-id>
            <object-id xmlns:xlink="http://www.w3.org/1999/xlink" xlink:type="simple" object-id-type="GBIF">https://www.gbif.org/species/2282676</object-id>
            <object-id xmlns:xlink="http://www.w3.org/1999/xlink" xlink:type="simple" object-id-type="SIBiLS">https://sibils.text-analytics.ch/search/?query=enchodelus&amp;tab=plazi#results-section</object-id>
          </tp:taxon-name><tp:taxon-authority>Thorne, 1939</tp:taxon-authority><tp:nomenclature-citation-list><tp:nomenclature-citation><tp:taxon-name>
                <tp:taxon-name-part taxon-name-part-type="genus" reg="Enchodelus">Enchodelus</tp:taxon-name-part>
              </tp:taxon-name><comment> (<italic><tp:taxon-name><tp:taxon-name-part taxon-name-part-type="genus" reg="Enchodelus">Enchodelus</tp:taxon-name-part></tp:taxon-name></italic> Thorne, 1939); <xref ref-type="bibr" rid="B11373130">Ahmad and Jairajpuri (1980)</xref>:12-13 [diagnosis; key to species] BLR: <ext-link xmlns:xlink="http://www.w3.org/1999/xlink" ext-link-type="uri" xlink:href="https://doi.org/10.5281/zenodo.8144934" xlink:type="simple">https://doi.org/10.5281/zenodo.8144934</ext-link></comment></tp:nomenclature-citation><tp:nomenclature-citation><tp:taxon-name>
                <tp:taxon-name-part taxon-name-part-type="genus" reg="Enchodelus">Enchodelus</tp:taxon-name-part>
              </tp:taxon-name><comment> (<italic><tp:taxon-name><tp:taxon-name-part taxon-name-part-type="genus" reg="Enchodelus">Enchodelus</tp:taxon-name-part></tp:taxon-name></italic> Thorne, 1939); <xref ref-type="bibr" rid="B11374407">Jairajpuri and Ahmad (1992)</xref>;179 [diagnosis; list] BLR:<ext-link xmlns:xlink="http://www.w3.org/1999/xlink" ext-link-type="uri" xlink:href="https://doi.org/10.5281/zenodo.10849482" xlink:type="simple">https://doi.org/10.5281/zenodo.10849482</ext-link></comment></tp:nomenclature-citation><tp:nomenclature-citation><tp:taxon-name>
                <tp:taxon-name-part taxon-name-part-type="genus" reg="Enchodelus">Enchodelus</tp:taxon-name-part>
              </tp:taxon-name><comment> (<italic><tp:taxon-name><tp:taxon-name-part taxon-name-part-type="genus" reg="Rotundus">Rotundus</tp:taxon-name-part></tp:taxon-name></italic> Ahmad &amp; Jairajpuri, 1980); <xref ref-type="bibr" rid="B11373130">Ahmad and Jairajpuri (1980)</xref>:13-14 [diagnosis; key to species] BLR: <ext-link xmlns:xlink="http://www.w3.org/1999/xlink" ext-link-type="uri" xlink:href="https://doi.org/10.5281/zenodo.8144936" xlink:type="simple">https://doi.org/10.5281/zenodo.8144936</ext-link></comment></tp:nomenclature-citation><tp:nomenclature-citation><tp:taxon-name>
                <tp:taxon-name-part taxon-name-part-type="genus" reg="Enchodelus">Enchodelus</tp:taxon-name-part>
              </tp:taxon-name><comment> (<italic><tp:taxon-name><tp:taxon-name-part taxon-name-part-type="genus" reg="Rotundus">Rotundus</tp:taxon-name-part></tp:taxon-name></italic> Ahmad &amp; Jairajpuri, 1980); <xref ref-type="bibr" rid="B11374407">Jairajpuri and Ahmad (1992)</xref>:183 [diagnosis; list] BLR: <ext-link xmlns:xlink="http://www.w3.org/1999/xlink" ext-link-type="uri" xlink:href="https://doi.org/10.5281/zenodo.10849492" xlink:type="simple">https://doi.org/10.5281/zenodo.10849492</ext-link></comment></tp:nomenclature-citation><tp:nomenclature-citation><tp:taxon-name>
                <tp:taxon-name-part taxon-name-part-type="genus" reg="Enchodelus">Enchodelus</tp:taxon-name-part>
              </tp:taxon-name><comment> Thorne, 1939; <xref ref-type="bibr" rid="B11376451">Thorne (1939)</xref>:61-62 [diagnosis; key to species] BLR: <ext-link xmlns:xlink="http://www.w3.org/1999/xlink" ext-link-type="uri" xlink:href="https://doi.org/10.5281/zenodo.11003096" xlink:type="simple">https://doi.org/10.5281/zenodo.11003096</ext-link></comment></tp:nomenclature-citation><tp:nomenclature-citation><tp:taxon-name>
                <tp:taxon-name-part taxon-name-part-type="genus" reg="Enchodelus">Enchodelus</tp:taxon-name-part>
              </tp:taxon-name><comment> Thorne, 1939; <xref ref-type="bibr" rid="B11400202">Goodey (1951)</xref>:298, 300-301 [diagnosis; list] BLR: <ext-link xmlns:xlink="http://www.w3.org/1999/xlink" ext-link-type="uri" xlink:href="https://doi.org/10.5281/zenodo.11013374" xlink:type="simple">https://doi.org/10.5281/zenodo.11013374</ext-link></comment></tp:nomenclature-citation><tp:nomenclature-citation><tp:taxon-name>
                <tp:taxon-name-part taxon-name-part-type="genus" reg="Enchodelus">Enchodelus</tp:taxon-name-part>
              </tp:taxon-name><comment> Thorne, 1939; <xref ref-type="bibr" rid="B11373322">Andrássy (1958b)</xref>:324 [diagnosis] BLR: <ext-link xmlns:xlink="http://www.w3.org/1999/xlink" ext-link-type="uri" xlink:href="http://doi.org/10.5281/zenodo.10842858" xlink:type="simple">https:// doi.org/10.5281/zenodo.10842858</ext-link></comment></tp:nomenclature-citation><tp:nomenclature-citation><tp:taxon-name>
                <tp:taxon-name-part taxon-name-part-type="genus" reg="Enchodelus">Enchodelus</tp:taxon-name-part>
              </tp:taxon-name><comment> Thorne, 1939; <xref ref-type="bibr" rid="B11374303">Goodey (1963)</xref>:441-443 [diagnosis; list] BLR: <ext-link xmlns:xlink="http://www.w3.org/1999/xlink" ext-link-type="uri" xlink:href="http://doi.org/10.5281/zenodo.10891552" xlink:type="simple">https://doi.org/10.5281/zenodo.10891552</ext-link></comment></tp:nomenclature-citation><tp:nomenclature-citation><tp:taxon-name>
                <tp:taxon-name-part taxon-name-part-type="genus" reg="Enchodelus">Enchodelus</tp:taxon-name-part>
              </tp:taxon-name><comment> Thorne, 1939; <xref ref-type="bibr" rid="B11376550">Zullini (1973)</xref>:406-408 [list; key to species] BLR: <ext-link xmlns:xlink="http://www.w3.org/1999/xlink" ext-link-type="uri" xlink:href="https://doi.org/10.5281/zenodo.10845261" xlink:type="simple">https://doi.org/10.5281/zenodo.10845261</ext-link></comment></tp:nomenclature-citation><tp:nomenclature-citation><tp:taxon-name>
                <tp:taxon-name-part taxon-name-part-type="genus" reg="Enchodelus">Enchodelus</tp:taxon-name-part>
              </tp:taxon-name><comment> Thorne, 1939; <xref ref-type="bibr" rid="B11373899">Baqri and Jairajpuri (1974)</xref>:145-146 [key to species] BLR: <ext-link xmlns:xlink="http://www.w3.org/1999/xlink" ext-link-type="uri" xlink:href="http://doi.org/10.5281/zenodo.8117936" xlink:type="simple">https://doi.org/10.5281/zenodo.8117936</ext-link></comment></tp:nomenclature-citation><tp:nomenclature-citation><tp:taxon-name>
                <tp:taxon-name-part taxon-name-part-type="genus" reg="Enchodelus">Enchodelus</tp:taxon-name-part>
              </tp:taxon-name><comment> Thorne, 1939; <xref ref-type="bibr" rid="B11373917">Bongers (1988)</xref>:324 [diagnosis] BLR: <ext-link xmlns:xlink="http://www.w3.org/1999/xlink" ext-link-type="uri" xlink:href="http://doi.org/10.5281/zenodo.10822196" xlink:type="simple">https://doi.org/10.5281/zenodo.10822196</ext-link></comment></tp:nomenclature-citation><tp:nomenclature-citation><tp:taxon-name>
                <tp:taxon-name-part taxon-name-part-type="genus" reg="Enchodelus">Enchodelus</tp:taxon-name-part>
              </tp:taxon-name><comment> Thorne, 1939; <xref ref-type="bibr" rid="B11374221">Eliava and Eliashvily (1990)</xref>BLR: <ext-link xmlns:xlink="http://www.w3.org/1999/xlink" ext-link-type="uri" xlink:href="https://doi.org/10.5281/zenodo.11003031" xlink:type="simple">https://doi.org/10.5281/zenodo.11003031</ext-link></comment></tp:nomenclature-citation><tp:nomenclature-citation><tp:taxon-name>
                <tp:taxon-name-part taxon-name-part-type="genus" reg="Enchodelus">Enchodelus</tp:taxon-name-part>
              </tp:taxon-name><comment> Thorne, 1939; <xref ref-type="bibr" rid="B11374407">Jairajpuri and Ahmad (1992)</xref>:178-183 [diagnosis; key to subgenera] BLR: <ext-link xmlns:xlink="http://www.w3.org/1999/xlink" ext-link-type="uri" xlink:href="http://doi.org/10.5281/zenodo.10849480" xlink:type="simple">https://doi.org/10.5281/zenodo.10849480</ext-link></comment></tp:nomenclature-citation><tp:nomenclature-citation><tp:taxon-name>
                <tp:taxon-name-part taxon-name-part-type="genus" reg="Enchodelus">Enchodelus</tp:taxon-name-part>
              </tp:taxon-name><comment> Thorne, 1939; <xref ref-type="bibr" rid="B11392041">Loof (1999)</xref>:86 [diagnosis] BLR: <ext-link xmlns:xlink="http://www.w3.org/1999/xlink" ext-link-type="uri" xlink:href="https://doi.org/10.5281/zenodo.11003046" xlink:type="simple">https://doi.org/10.5281/zenodo.11003046</ext-link></comment></tp:nomenclature-citation><tp:nomenclature-citation><tp:taxon-name>
                <tp:taxon-name-part taxon-name-part-type="genus" reg="Enchodelus">Enchodelus</tp:taxon-name-part>
              </tp:taxon-name><comment> Thorne, 1939; <xref ref-type="bibr" rid="B11415569">Vinciguerra (2006)</xref>:457-458 [diagnosis, figure, list]</comment></tp:nomenclature-citation><tp:nomenclature-citation><tp:taxon-name>
                <tp:taxon-name-part taxon-name-part-type="genus" reg="Enchodelus">Enchodelus</tp:taxon-name-part>
              </tp:taxon-name><comment> Thorne, 1939; <xref ref-type="bibr" rid="B10620546">Guerrero et al. (2008a)</xref>:727, 730-732 [compendium of species of <italic><tp:taxon-name><tp:taxon-name-part taxon-name-part-type="genus" reg="Enchodelus">Enchodelus</tp:taxon-name-part><tp:taxon-name-part taxon-name-part-type="species" reg="hopedorus">hopedorus</tp:taxon-name-part></tp:taxon-name></italic> group; key to species of <italic><tp:taxon-name><tp:taxon-name-part taxon-name-part-type="genus" reg="Enchodelus">Enchodelus</tp:taxon-name-part><tp:taxon-name-part taxon-name-part-type="species" reg="hopedorus">hopedorus</tp:taxon-name-part></tp:taxon-name></italic> group]</comment></tp:nomenclature-citation><tp:nomenclature-citation><tp:taxon-name>
                <tp:taxon-name-part taxon-name-part-type="genus" reg="Enchodelus">Enchodelus</tp:taxon-name-part>
              </tp:taxon-name><comment> Thorne, 1939; <xref ref-type="bibr" rid="B11374311">Guerrero et al. (2008b)</xref>:467-468 [compendium of species of <italic><tp:taxon-name><tp:taxon-name-part taxon-name-part-type="genus" reg="Enchodelus">Enchodelus</tp:taxon-name-part><tp:taxon-name-part taxon-name-part-type="species" reg="macrodorus">macrodorus</tp:taxon-name-part></tp:taxon-name></italic> group; key to species of <italic><tp:taxon-name><tp:taxon-name-part taxon-name-part-type="genus" reg="Enchodelus">Enchodelus</tp:taxon-name-part><tp:taxon-name-part taxon-name-part-type="species" reg="macrodorus">macrodorus</tp:taxon-name-part></tp:taxon-name></italic> group]</comment></tp:nomenclature-citation><tp:nomenclature-citation><tp:taxon-name>
                <tp:taxon-name-part taxon-name-part-type="genus" reg="Enchodelus">Enchodelus</tp:taxon-name-part>
              </tp:taxon-name><comment> Thorne, 1939; <xref ref-type="bibr" rid="B11346835">Andrássy (2009b)</xref>:382-385 [diagnosis; list; key to European species] BLR: <ext-link xmlns:xlink="http://www.w3.org/1999/xlink" ext-link-type="uri" xlink:href="http://doi.org/10.5281/zenodo.10821943" xlink:type="simple">https://doi.org/10.5281/zenodo.10821943</ext-link></comment></tp:nomenclature-citation><tp:nomenclature-citation><tp:taxon-name>
                <tp:taxon-name-part taxon-name-part-type="genus" reg="Enchodelus">Enchodelus</tp:taxon-name-part>
              </tp:taxon-name><comment> Thorne, 1939; <xref ref-type="bibr" rid="B11019381">Elshishka et al. (2012)</xref>:21 [key to species of <italic><tp:taxon-name><tp:taxon-name-part taxon-name-part-type="genus" reg="Enchodelus">Enchodelus</tp:taxon-name-part><tp:taxon-name-part taxon-name-part-type="species" reg="macrodorus">macrodorus</tp:taxon-name-part></tp:taxon-name></italic> group]</comment></tp:nomenclature-citation><tp:nomenclature-citation><tp:taxon-name>
                <tp:taxon-name-part taxon-name-part-type="genus" reg="Enchodelus">Enchodelus</tp:taxon-name-part>
              </tp:taxon-name><comment> Thorne, 1939; <xref ref-type="bibr" rid="B11376103">Peña-Santiago (2021b)</xref>:205-212 [list; geographical records]</comment></tp:nomenclature-citation><tp:nomenclature-citation><tp:taxon-name>
                <tp:taxon-name-part taxon-name-part-type="genus" reg="Enchodelus">Enchodelus</tp:taxon-name-part>
              </tp:taxon-name><comment> Thorne, 1939; <xref ref-type="bibr" rid="B11400168">Hodda (2022)</xref>:28 [list]</comment></tp:nomenclature-citation></tp:nomenclature-citation-list></tp:nomenclature><tp:treatment-sec sec-type="Diagnosis"><title>Diagnosis</title><p><tp:taxon-name><tp:taxon-name-part taxon-name-part-type="family">Nordiidae</tp:taxon-name-part></tp:taxon-name>, <tp:taxon-name><tp:taxon-name-part taxon-name-part-type="subfamily">Pungentinae</tp:taxon-name-part></tp:taxon-name>. Small- to medium-sized nematodes, 0.6-2.5 mm long. Cuticle dorylamoid. Lip region offset by depression or constriction, with variably amalgamate lips. Amphid fovea cup-like, its aperture occupying ca. one-half of lip region diameter. Odontostyle slender, with narrow lumen and small aperture, longer (1-2 times) than lip region diameter. Guiding ring double, low. Odontophore with developed basal flanges. Pharynx entirely muscular, gradually enlarging into a pharyngeal expansion occupying less than one-half of total neck length, with S<sub>2</sub>N as large as DN and rather anterior in position. Female genital system diovarian, with long and tripartite uterus, distinct <italic>pars refringens vaginae</italic> and transverse vulva. Tail similar in sexes, short and rounded to convex conoid. Spicules dorylaimid. Ventromedian supplements 7-18 in number, spaced, without hiatus.</p><p>Type species: <italic><tp:taxon-name><tp:taxon-name-part taxon-name-part-type="genus" reg="Enchodelus">Enchodelus</tp:taxon-name-part><tp:taxon-name-part taxon-name-part-type="species" reg="macrodorus">macrodorus</tp:taxon-name-part></tp:taxon-name></italic> (de Man, 1880) Thorne, 1939</p></tp:treatment-sec><ref-list><ref id="B11373130"><element-citation xmlns:xlink="http://www.w3.org/1999/xlink" publication-type="article" xlink:type="simple"><person-group person-group-type="author"><name name-style="western"><surname>Ahmad</surname><given-names>M.</given-names></name><name name-style="western"><surname>Jairajpuri</surname><given-names>M. S.</given-names></name></person-group><year>1980</year><article-title>A review of the genus <italic><tp:taxon-name><tp:taxon-name-part taxon-name-part-type="genus" reg="Enchodelus">Enchodelus</tp:taxon-name-part></tp:taxon-name></italic> Thorne, 1939 with descriptions of species from India</article-title><source>Records of the Zoological Survey of India, Miscellaneous Publication, Occasional Paper</source><volume>15</volume><fpage>1</fpage><lpage>42</lpage><pub-id pub-id-type="doi">10.5281/zenodo.8145041</pub-id></element-citation></ref><ref id="B11374407"><element-citation xmlns:xlink="http://www.w3.org/1999/xlink" publication-type="book" xlink:type="simple"><person-group person-group-type="author"><name name-style="western"><surname>Jairajpuri</surname><given-names>M. S.</given-names></name><name name-style="western"><surname>Ahmad</surname><given-names>W.</given-names></name></person-group><year>1992</year><source>
            <tp:taxon-name><tp:taxon-name-part taxon-name-part-type="order">Dorylaimida</tp:taxon-name-part></tp:taxon-name>
          </source><publisher-name>E.J. Brill</publisher-name><publisher-loc>Leiden, New York, Kobenhavn, Koln</publisher-loc><size units="page">458</size><pub-id pub-id-type="doi">10.1163/9789004630475</pub-id></element-citation></ref><ref id="B11376451"><element-citation xmlns:xlink="http://www.w3.org/1999/xlink" publication-type="article" xlink:type="simple"><person-group person-group-type="author"><name name-style="western"><surname>Thorne</surname><given-names>G.</given-names></name></person-group><year>1939</year><article-title>A monograph of the nematodes of the superfamily <tp:taxon-name><tp:taxon-name-part taxon-name-part-type="superfamily">Dorylaimoidea</tp:taxon-name-part></tp:taxon-name></article-title><source>Capita Zoologica</source><volume>8</volume><fpage>1</fpage><lpage>261</lpage></element-citation></ref><ref id="B11400202"><element-citation xmlns:xlink="http://www.w3.org/1999/xlink" publication-type="book" xlink:type="simple"><person-group person-group-type="author"><name name-style="western"><surname>Goodey</surname><given-names>T</given-names></name></person-group><year>1951</year><source>Soil and freshwater nematodes, a monograph.</source><publisher-name>Methuen &amp; Co. Ltd. John Wiley &amp; Sons, Inc.</publisher-name><size units="page">390 S. mit 190 Abb.</size></element-citation></ref><ref id="B11373322"><element-citation xmlns:xlink="http://www.w3.org/1999/xlink" publication-type="article" xlink:type="simple"><person-group person-group-type="author"><name name-style="western"><surname>Andrássy</surname><given-names>I.</given-names></name></person-group><year>1958</year><article-title>Szabadonélő fonálférgek = <tp:taxon-name><tp:taxon-name-part taxon-name-part-type="phylum">Nematoda</tp:taxon-name-part></tp:taxon-name> libera</article-title><source>Magyarország állatvilága, Fauna Hungariae</source><volume>36</volume><fpage>1</fpage><lpage>362</lpage><pub-id pub-id-type="doi">10.5281/zenodo.10843089</pub-id></element-citation></ref><ref id="B11374303"><element-citation xmlns:xlink="http://www.w3.org/1999/xlink" publication-type="book" xlink:type="simple"><person-group person-group-type="author"><name name-style="western"><surname>Goodey</surname><given-names>T .</given-names></name></person-group><year>1963</year><source>Soil and freshwater nematodes, a monograph.</source><edition>2nd Edition</edition><publisher-name>Methuen &amp; Co. Ltd. &amp; John Wiley &amp; Sons, Inc.</publisher-name><size units="page">xvi + 544</size><pub-id pub-id-type="doi">10.5281/zenodo.10891599</pub-id></element-citation></ref><ref id="B11376550"><element-citation xmlns:xlink="http://www.w3.org/1999/xlink" publication-type="article" xlink:type="simple"><person-group person-group-type="author"><name name-style="western"><surname>Zullini</surname><given-names>A.</given-names></name></person-group><year>1973</year><article-title>Su alcuni nematodi di alta quota del Nepal</article-title><source>Khumbu Himal</source><volume>4</volume><fpage>401</fpage><lpage>412</lpage><pub-id pub-id-type="doi">10.5281/zenodo.10850155</pub-id></element-citation></ref><ref id="B11373899"><element-citation xmlns:xlink="http://www.w3.org/1999/xlink" publication-type="article" xlink:type="simple"><person-group person-group-type="author"><name name-style="western"><surname>Baqri</surname><given-names>Q. H.</given-names></name><name name-style="western"><surname>Jairajpuri</surname><given-names>M. S.</given-names></name></person-group><year>1974</year><article-title>Nematodes of high altitudes in India. V. Five new species of the genus <italic><tp:taxon-name><tp:taxon-name-part taxon-name-part-type="genus" reg="Enchodelus">Enchodelus</tp:taxon-name-part></tp:taxon-name></italic> Thorne, 1939 (<tp:taxon-name><tp:taxon-name-part taxon-name-part-type="order">Dorylaimida</tp:taxon-name-part></tp:taxon-name>)</article-title><source>Nematologica</source><volume>20</volume><fpage>131</fpage><lpage>146</lpage><pub-id pub-id-type="doi">10.1163/187529274X00113</pub-id></element-citation></ref><ref id="B11373917"><element-citation xmlns:xlink="http://www.w3.org/1999/xlink" publication-type="book" xlink:type="simple"><person-group person-group-type="author"><name name-style="western"><surname>Bongers</surname><given-names>A. M.T.</given-names></name></person-group><year>1988</year><source>De nematoden van Nederland.</source><publisher-name>Stichting Uitgeverij Koninklijke Nederlandse Natuurhistorische Vereniging (Natuurhistorische bibliotheek van de KNNV 46)</publisher-name><publisher-loc>Utrecht</publisher-loc><size units="page">408</size><isbn>9789050110150</isbn><pub-id pub-id-type="doi">10.5281/zenodo.10822105</pub-id></element-citation></ref><ref id="B11374221"><element-citation xmlns:xlink="http://www.w3.org/1999/xlink" publication-type="article" xlink:type="simple"><person-group person-group-type="author"><name name-style="western"><surname>Eliava</surname><given-names>I. Y.</given-names></name><name name-style="western"><surname>Eliashvily</surname><given-names>T. S.</given-names></name></person-group><year>1990</year><article-title>Free-living nematodes from the family <tp:taxon-name><tp:taxon-name-part taxon-name-part-type="family">Nordiidae</tp:taxon-name-part></tp:taxon-name> (<tp:taxon-name><tp:taxon-name-part taxon-name-part-type="order">Dorylaimida</tp:taxon-name-part></tp:taxon-name>)</article-title><source>Metsniereba</source><issue>i</issue><fpage>1</fpage><lpage>104</lpage><comment content-type="language">Russian</comment></element-citation></ref><ref id="B11392041"><element-citation xmlns:xlink="http://www.w3.org/1999/xlink" publication-type="book" xlink:type="simple"><person-group person-group-type="author"><name name-style="western"><surname>Loof</surname><given-names>P. A.A.</given-names></name></person-group><year>1999</year><source><tp:taxon-name><tp:taxon-name-part taxon-name-part-type="phylum">Nematoda</tp:taxon-name-part></tp:taxon-name>, <tp:taxon-name><tp:taxon-name-part taxon-name-part-type="class">Adenophorea</tp:taxon-name-part></tp:taxon-name> (<tp:taxon-name><tp:taxon-name-part taxon-name-part-type="order">Dorylaimida</tp:taxon-name-part></tp:taxon-name>)</source><trans-title>Süßwasserfauna von Mitteleuropa</trans-title><publisher-name>Spektrum Akademischer Verlag</publisher-name><size units="page">246</size></element-citation></ref><ref id="B11415569"><element-citation xmlns:xlink="http://www.w3.org/1999/xlink" publication-type="chapter" xlink:type="simple"><person-group person-group-type="author"><name name-style="western"><surname>Vinciguerra</surname><given-names>M. T.</given-names></name></person-group><year>2006</year><chapter-title>Dorylaimida Part II: Superfamily Dorylaimoidea</chapter-title><person-group person-group-type="editor"><name name-style="western"><surname>Eyualem-Abebe</surname></name><name name-style="western"><surname>Traunspurger</surname><given-names>W</given-names></name><name name-style="western"><surname>Andrássy</surname><given-names>I</given-names></name></person-group><source>Freshwater nematodes: ecology and taxonomy</source><publisher-name>CABI Publishing</publisher-name><size units="page">392-467</size><isbn>978-1-84593-006-6</isbn></element-citation></ref><ref id="B10620546"><element-citation xmlns:xlink="http://www.w3.org/1999/xlink" publication-type="article" xlink:type="simple"><person-group person-group-type="author"><name name-style="western"><surname>Guerrero</surname><given-names>P.</given-names></name><name name-style="western"><surname>Liébanas</surname><given-names>G.</given-names></name><name name-style="western"><surname>Peña-Santiago</surname><given-names>R.</given-names></name></person-group><year>2008</year><article-title>Nematodes of the order <tp:taxon-name><tp:taxon-name-part taxon-name-part-type="order">Dorylaimida</tp:taxon-name-part></tp:taxon-name> from Andalucía Oriental, Spain. The genus <italic><tp:taxon-name><tp:taxon-name-part taxon-name-part-type="genus" reg="Enchodelus">Enchodelus</tp:taxon-name-part></tp:taxon-name></italic> Thorne, 1939. 3. Description of three known species with rounded tail and medium-sized odontostyle</article-title><source>Nematology</source><volume>10</volume><fpage>711</fpage><lpage>733</lpage><pub-id pub-id-type="doi">10.1163/138855409X12549869072329</pub-id></element-citation></ref><ref id="B11374311"><element-citation xmlns:xlink="http://www.w3.org/1999/xlink" publication-type="article" xlink:type="simple"><person-group person-group-type="author"><name name-style="western"><surname>Guerrero</surname><given-names>Pablo</given-names></name><name name-style="western"><surname>Liébanas</surname><given-names>Gracia</given-names></name><name name-style="western"><surname>Peña-Santiago</surname><given-names>Reyes</given-names></name></person-group><year>2008</year><article-title>Nematodes of the order <tp:taxon-name><tp:taxon-name-part taxon-name-part-type="order">Dorylaimida</tp:taxon-name-part></tp:taxon-name> from Andalucía Oriental, Spain. The genus <italic><tp:taxon-name><tp:taxon-name-part taxon-name-part-type="genus" reg="Enchodelus">Enchodelus</tp:taxon-name-part></tp:taxon-name></italic> Thorne, 1939. 2. Description of three known species with rounded tail and long odontostyle</article-title><source>Nematology</source><volume>10</volume><issue>4</issue><fpage>451</fpage><lpage>470</lpage><pub-id pub-id-type="doi">10.1163/156854108784513815</pub-id></element-citation></ref><ref id="B11346835"><element-citation xmlns:xlink="http://www.w3.org/1999/xlink" publication-type="article" xlink:type="simple"><person-group person-group-type="author"><name name-style="western"><surname>Andrássy</surname><given-names>I</given-names></name></person-group><year>2009</year><article-title>Free-living nematodes of Hungary (<tp:taxon-name><tp:taxon-name-part taxon-name-part-type="phylum">Nematoda</tp:taxon-name-part></tp:taxon-name> <tp:taxon-name><tp:taxon-name-part taxon-name-part-type="class">Errantia</tp:taxon-name-part></tp:taxon-name>)</article-title><source>III. Pedozoologica Hungarica</source><volume>5</volume><fpage>608</fpage><pub-id pub-id-type="doi">10.5281/zenodo.10821935</pub-id></element-citation></ref><ref id="B11019381"><element-citation xmlns:xlink="http://www.w3.org/1999/xlink" publication-type="article" xlink:type="simple"><person-group person-group-type="author"><name name-style="western"><surname>Elshishka</surname><given-names>Milka</given-names></name><name name-style="western"><surname>Lazarova</surname><given-names>Stela</given-names></name><name name-style="western"><surname>Peneva</surname><given-names>Vlada K</given-names></name></person-group><year>2012</year><article-title>Studies of the genus <italic><tp:taxon-name><tp:taxon-name-part taxon-name-part-type="genus" reg="Enchodelus">Enchodelus</tp:taxon-name-part></tp:taxon-name></italic> Thorne, 1939 (<tp:taxon-name><tp:taxon-name-part taxon-name-part-type="phylum">Nematoda</tp:taxon-name-part></tp:taxon-name>, <tp:taxon-name><tp:taxon-name-part taxon-name-part-type="family">Nordiidae</tp:taxon-name-part></tp:taxon-name>) from Arctic polar deserts. 1. Species with long odontostyle: <italic><tp:taxon-name><tp:taxon-name-part taxon-name-part-type="genus" reg="Enchodelus">E.</tp:taxon-name-part><tp:taxon-name-part taxon-name-part-type="species" reg="makarovae">makarovae</tp:taxon-name-part></tp:taxon-name></italic> sp. n. and <italic><tp:taxon-name><tp:taxon-name-part taxon-name-part-type="genus" reg="Enchodelus">E.</tp:taxon-name-part><tp:taxon-name-part taxon-name-part-type="species" reg="groenlandicus">groenlandicus</tp:taxon-name-part></tp:taxon-name></italic> (Ditlevsen, 1927) Thorne, 1939, with an identification key to the species of the <italic><tp:taxon-name><tp:taxon-name-part taxon-name-part-type="genus" reg="Enchodelus">E.</tp:taxon-name-part><tp:taxon-name-part taxon-name-part-type="species" reg="macrodorus">macrodorus</tp:taxon-name-part></tp:taxon-name></italic> group.</article-title><source>ZooKeys</source><volume>212</volume><fpage>1</fpage><lpage>23</lpage><pub-id pub-id-type="doi">10.3897/zookeys.212.3464</pub-id></element-citation></ref><ref id="B11376103"><element-citation xmlns:xlink="http://www.w3.org/1999/xlink" publication-type="book" xlink:type="simple"><person-group person-group-type="author"><name name-style="western"><surname>Peña-Santiago</surname><given-names>R</given-names></name></person-group><year>2021</year><source><tp:taxon-name><tp:taxon-name-part taxon-name-part-type="order">Dorylaimida</tp:taxon-name-part></tp:taxon-name> Mundi (<tp:taxon-name><tp:taxon-name-part taxon-name-part-type="phylum">Nematoda</tp:taxon-name-part></tp:taxon-name>) – Checklist of genera and species, with their records. Monographic Papers on Nematology</source><volume>Vol.7</volume><publisher-name>Editorial Universidad de Jaén</publisher-name><publisher-loc>Jaén</publisher-loc><size units="page">960</size><isbn>978-84-9159-452-9</isbn></element-citation></ref><ref id="B11400168"><element-citation xmlns:xlink="http://www.w3.org/1999/xlink" publication-type="article" xlink:type="simple"><person-group person-group-type="author"><name name-style="western"><surname>Hodda</surname><given-names>M.</given-names></name></person-group><year>2022</year><article-title>Phylum <tp:taxon-name><tp:taxon-name-part taxon-name-part-type="phylum">Nematoda</tp:taxon-name-part></tp:taxon-name>: a classification, catalogue and index of valid genera, with a census of valid species</article-title><source>Zootaxa</source><volume>5114</volume><issue>1</issue><fpage>1</fpage><lpage>289</lpage><pub-id pub-id-type="doi">10.11646/zootaxa.5114.1.1</pub-id></element-citation></ref></ref-list></tp:taxon-treatment>
