# Supplementary material for: Cyber catalogue and revision of the nematode genus Enchodelus (Dorylaimida, Nordiidae)
Source: Biodivers Data J. 2024 Sep 19;12:e126315. doi: 10.3897/BDJ.12.e126315 (PMC11427809; doi:10.3897/BDJ.12.e126315)
Supplement: XML Treatment for Enchodelus macrodorus [file BDJ.12.e126315-treatment2.xml]

<!DOCTYPE tp:taxon-treatment
  PUBLIC "-//TaxonX//DTD Taxonomic Treatment Publishing DTD v0 20100105//EN" "tax-treatment-NSO.dtd">
<tp:taxon-treatment xmlns:tp="http://www.plazi.org/taxpub"><tp:treatment-meta><mixed-citation publication-type="journal"><person-group><name><surname>Elshishka</surname><given-names>Milka</given-names></name><name><surname>Mladenov</surname><given-names>Aleksandar</given-names></name><name><surname>Altash</surname><given-names>Stela</given-names></name><name><surname>Álvarez-Ortega</surname><given-names>Sergio</given-names></name><name><surname>Peña-Santiago</surname><given-names>Reyes</given-names></name><name><surname>Peneva</surname><given-names>Vlada</given-names></name></person-group><article-title>Cyber catalogue and revision of the nematode genus <italic><tp:taxon-name><tp:taxon-name-part taxon-name-part-type="genus" reg="Enchodelus">Enchodelus</tp:taxon-name-part></tp:taxon-name></italic> (<tp:taxon-name><tp:taxon-name-part taxon-name-part-type="order">Dorylaimida</tp:taxon-name-part></tp:taxon-name>, <tp:taxon-name><tp:taxon-name-part taxon-name-part-type="family">Nordiidae</tp:taxon-name-part></tp:taxon-name>)</article-title><source>Biodivers Data J</source><day>19</day><month>09</month><year>2024</year><volume>12</volume><pub-id pub-id-type="doi">10.3897/BDJ.12.e126315</pub-id></mixed-citation></tp:treatment-meta><tp:nomenclature><tp:taxon-name>
            <object-id xmlns:xlink="http://www.w3.org/1999/xlink" content-type="arpha" xlink:type="simple">D8314892-5951-51C8-BE01-FCCF871E00C4</object-id>
            <tp:taxon-name-part taxon-name-part-type="genus">Enchodelus</tp:taxon-name-part>
            <tp:taxon-name-part taxon-name-part-type="species">macrodorus</tp:taxon-name-part>
            <object-id xmlns:xlink="http://www.w3.org/1999/xlink" content-type="zoobank" xlink:type="simple" object-id-type="ZooBank">7CAD1A7A-726F-4CF0-85F2-B0B5E1B24EB7</object-id>
            <object-id xmlns:xlink="http://www.w3.org/1999/xlink" xlink:type="simple" object-id-type="Catalogue of Life">https://www.catalogueoflife.org/data/taxon/886TQ</object-id>
            <object-id xmlns:xlink="http://www.w3.org/1999/xlink" xlink:type="simple" object-id-type="GBIF">https://www.gbif.org/species/2282680</object-id>
            <object-id xmlns:xlink="http://www.w3.org/1999/xlink" xlink:type="simple" object-id-type="ENA">https://www.ebi.ac.uk/ena/browser/view/Taxon:289013</object-id>
            <object-id xmlns:xlink="http://www.w3.org/1999/xlink" xlink:type="simple" object-id-type="SIBiLS">https://sibils.text-analytics.ch/search/?query=enchodelus%20macrodorus#results-section</object-id>
          </tp:taxon-name><tp:taxon-authority>(de Man, 1880) Thorne, 1939</tp:taxon-authority><tp:nomenclature-citation-list><tp:nomenclature-citation><tp:taxon-name>
                <tp:taxon-name-part taxon-name-part-type="genus" reg="Dorylaimus">Dorylaimus</tp:taxon-name-part>
                <tp:taxon-name-part taxon-name-part-type="species" reg="macrodorus">macrodorus</tp:taxon-name-part>
              </tp:taxon-name><comment> de Man, 1880; <xref ref-type="bibr" rid="B11374167">de Man (1880)</xref> BLR: <ext-link xmlns:xlink="http://www.w3.org/1999/xlink" ext-link-type="uri" xlink:href="https://doi.org/10.5281/zenodo.10852798" xlink:type="simple">https://doi.org/10.5281/zenodo.10852798</ext-link></comment></tp:nomenclature-citation><tp:nomenclature-citation><tp:taxon-name>
                <tp:taxon-name-part taxon-name-part-type="genus" reg="Dorylaimus">Dorylaimus</tp:taxon-name-part>
                <tp:taxon-name-part taxon-name-part-type="species" reg="macrodorus">macrodorus</tp:taxon-name-part>
              </tp:taxon-name><comment>; <xref ref-type="bibr" rid="B11374176">de Man (1884)</xref> BLR: <ext-link xmlns:xlink="http://www.w3.org/1999/xlink" ext-link-type="uri" xlink:href="https://zenodo.org/records/10867883" xlink:type="simple">https://doi.org/10.5281/zenodo.10867883</ext-link></comment></tp:nomenclature-citation><tp:nomenclature-citation><tp:taxon-name>
                <tp:taxon-name-part taxon-name-part-type="genus" reg="Dorylaimus">Dorylaimus</tp:taxon-name-part>
                <tp:taxon-name-part taxon-name-part-type="species" reg="macrodorus">macrodorus</tp:taxon-name-part>
              </tp:taxon-name><comment>; <xref ref-type="bibr" rid="B11374185">de Man (1912)</xref>:454-456 BLR: <ext-link xmlns:xlink="http://www.w3.org/1999/xlink" ext-link-type="uri" xlink:href="https://doi.org/10.5281/zenodo.11003008" xlink:type="simple">https://doi.org/10.5281/zenodo.11003008</ext-link></comment></tp:nomenclature-citation><tp:nomenclature-citation><tp:taxon-name>
                <tp:taxon-name-part taxon-name-part-type="genus" reg="Dorylaimus">Dorylaimus</tp:taxon-name-part>
                <tp:taxon-name-part taxon-name-part-type="species" reg="macrodorus">macrodorus</tp:taxon-name-part>
              </tp:taxon-name><comment>; <xref ref-type="bibr" rid="B11375340">Menzel (1913)</xref> BLR: <ext-link xmlns:xlink="http://www.w3.org/1999/xlink" ext-link-type="uri" xlink:href="https://doi.org/10.5281/zenodo.10797350" xlink:type="simple">https://doi.org/10.5281/zenodo.10797350</ext-link></comment></tp:nomenclature-citation><tp:nomenclature-citation><tp:taxon-name>
                <tp:taxon-name-part taxon-name-part-type="genus" reg="Dorylaimus">Dorylaimus</tp:taxon-name-part>
                <tp:taxon-name-part taxon-name-part-type="species" reg="macrodorus">macrodorus</tp:taxon-name-part>
              </tp:taxon-name><comment>; <xref ref-type="bibr" rid="B11373925">Brakenhoff (1914)</xref> BLR: <ext-link xmlns:xlink="http://www.w3.org/1999/xlink" ext-link-type="uri" xlink:href="https://doi.org/10.5281/zenodo.10822895" xlink:type="simple">https://doi.org/10.5281/zenodo.10822895</ext-link></comment></tp:nomenclature-citation><tp:nomenclature-citation><tp:taxon-name>
                <tp:taxon-name-part taxon-name-part-type="genus" reg="Dorylaimus">Dorylaimus</tp:taxon-name-part>
                <tp:taxon-name-part taxon-name-part-type="species" reg="macrodorus">macrodorus</tp:taxon-name-part>
              </tp:taxon-name><comment>; <xref ref-type="bibr" rid="B11376442">Steiner (1914)</xref>:262 [list] BLR: <ext-link xmlns:xlink="http://www.w3.org/1999/xlink" ext-link-type="uri" xlink:href="https://doi.org/10.5281/zenodo.11003080" xlink:type="simple">https://doi.org/10.5281/zenodo.11003080</ext-link></comment></tp:nomenclature-citation><tp:nomenclature-citation><tp:taxon-name>
                <tp:taxon-name-part taxon-name-part-type="genus" reg="Dorylaimus">Dorylaimus</tp:taxon-name-part>
                <tp:taxon-name-part taxon-name-part-type="species" reg="macrodorus">macrodorus</tp:taxon-name-part>
              </tp:taxon-name><comment>; <xref ref-type="bibr" rid="B11380201">Hofmänner and Menzel (1915)</xref>:186-187 BLR: <ext-link xmlns:xlink="http://www.w3.org/1999/xlink" ext-link-type="uri" xlink:href="https://doi.org/10.5281/zenodo.11003145" xlink:type="simple">https://doi.org/10.5281/zenodo.11003145</ext-link></comment></tp:nomenclature-citation><tp:nomenclature-citation><tp:taxon-name>
                <tp:taxon-name-part taxon-name-part-type="genus" reg="Dorylaimus">Dorylaimus</tp:taxon-name-part>
                <tp:taxon-name-part taxon-name-part-type="species" reg="macrodorus">macrodorus</tp:taxon-name-part>
              </tp:taxon-name><comment>; <xref ref-type="bibr" rid="B11301243">Steiner (1916a)</xref>:69-70 BLR: <ext-link xmlns:xlink="http://www.w3.org/1999/xlink" ext-link-type="uri" xlink:href="https://doi.org/10.5281/zenodo.11003157" xlink:type="simple">https://doi.org/10.5281/zenodo.11003157</ext-link></comment></tp:nomenclature-citation><tp:nomenclature-citation><tp:taxon-name>
                <tp:taxon-name-part taxon-name-part-type="genus" reg="Dorylaimus">Dorylaimus</tp:taxon-name-part>
                <tp:taxon-name-part taxon-name-part-type="species" reg="macrodorus">macrodorus</tp:taxon-name-part>
              </tp:taxon-name><comment>; <xref ref-type="bibr" rid="B11301252">Steiner (1916b)</xref>:345 BLR: <ext-link xmlns:xlink="http://www.w3.org/1999/xlink" ext-link-type="uri" xlink:href="https://doi.org/10.5281/zenodo.11003151" xlink:type="simple">https://doi.org/10.5281/zenodo.11003151</ext-link></comment></tp:nomenclature-citation><tp:nomenclature-citation><tp:taxon-name>
                <tp:taxon-name-part taxon-name-part-type="genus" reg="Dorylaimus">Dorylaimus</tp:taxon-name-part>
                <tp:taxon-name-part taxon-name-part-type="species" reg="macrodorus">macrodorus</tp:taxon-name-part>
              </tp:taxon-name><comment>; <xref ref-type="bibr" rid="B11375385">Micoletzky (1921)</xref> BLR:<ext-link xmlns:xlink="http://www.w3.org/1999/xlink" ext-link-type="uri" xlink:href="https://doi.org/10.5281/zenodo.10932729" xlink:type="simple"> https://doi.org/10.5281/zenodo.10932729</ext-link></comment></tp:nomenclature-citation><tp:nomenclature-citation><tp:taxon-name>
                <tp:taxon-name-part taxon-name-part-type="genus" reg="Dorylaimus">Dorylaimus</tp:taxon-name-part>
                <tp:taxon-name-part taxon-name-part-type="species" reg="macrodorus">macrodorus</tp:taxon-name-part>
              </tp:taxon-name><comment>; <xref ref-type="bibr" rid="B11376331">Schneider (1923)</xref> BLR: <ext-link xmlns:xlink="http://www.w3.org/1999/xlink" ext-link-type="uri" xlink:href="https://doi.org/10.5281/zenodo.10795142" xlink:type="simple">https://doi.org/10.5281/zenodo.10795142</ext-link><ext-link xmlns:xlink="http://www.w3.org/1999/xlink" ext-link-type="uri" xlink:href="https://tb.plazi.org/GgServer/html/566B87E3FFAAFFF0FF40FCD2AA33FA80" xlink:type="simple"> </ext-link></comment></tp:nomenclature-citation><tp:nomenclature-citation><tp:taxon-name>
                <tp:taxon-name-part taxon-name-part-type="genus" reg="Dorylaimus">Dorylaimus</tp:taxon-name-part>
                <tp:taxon-name-part taxon-name-part-type="species" reg="macrodorus">macrodorus</tp:taxon-name-part>
              </tp:taxon-name><comment>; <xref ref-type="bibr" rid="B11375177">Kreis (1924)</xref> BLR: <ext-link xmlns:xlink="http://www.w3.org/1999/xlink" ext-link-type="uri" xlink:href="https://doi.org/10.5281/zenodo.10892094" xlink:type="simple">https://doi.org/10.5281/zenodo.10892094</ext-link></comment></tp:nomenclature-citation><tp:nomenclature-citation><tp:taxon-name>
                <tp:taxon-name-part taxon-name-part-type="genus" reg="Dorylaimus">Dorylaimus</tp:taxon-name-part>
                <tp:taxon-name-part taxon-name-part-type="species" reg="macrodorus">macrodorus</tp:taxon-name-part>
              </tp:taxon-name><comment>; <xref ref-type="bibr" rid="B11376415">Stefanski (1924)</xref>:55-57</comment></tp:nomenclature-citation><tp:nomenclature-citation><tp:taxon-name>
                <tp:taxon-name-part taxon-name-part-type="genus" reg="Dorylaimus">Dorylaimus</tp:taxon-name-part>
                <tp:taxon-name-part taxon-name-part-type="species" reg="macrodorus">macrodorus</tp:taxon-name-part>
              </tp:taxon-name><comment>; <xref ref-type="bibr" rid="B11375394">Micoletzky (1925)</xref>:181-182</comment></tp:nomenclature-citation><tp:nomenclature-citation><tp:taxon-name>
                <tp:taxon-name-part taxon-name-part-type="genus" reg="Dorylaimus">Dorylaimus</tp:taxon-name-part>
                <tp:taxon-name-part taxon-name-part-type="species" reg="macrodorus">macrodorus</tp:taxon-name-part>
              </tp:taxon-name><comment>; <xref ref-type="bibr" rid="B11376249">Rahm (1925)</xref>:182</comment></tp:nomenclature-citation><tp:nomenclature-citation><tp:taxon-name>
                <tp:taxon-name-part taxon-name-part-type="genus" reg="Dorylaimus">Dorylaimus</tp:taxon-name-part>
                <tp:taxon-name-part taxon-name-part-type="species" reg="macrodorus">macrodorus</tp:taxon-name-part>
              </tp:taxon-name><comment>; <xref ref-type="bibr" rid="B11376433">Stefanski (1927)</xref> BLR:<ext-link xmlns:xlink="http://www.w3.org/1999/xlink" ext-link-type="uri" xlink:href="https://doi.org/10.5281/zenodo.10941762" xlink:type="simple">https://doi.org/10.5281/zenodo.10941762</ext-link></comment></tp:nomenclature-citation><tp:nomenclature-citation><tp:taxon-name>
                <tp:taxon-name-part taxon-name-part-type="genus" reg="Dorylaimus">Dorylaimus</tp:taxon-name-part>
                <tp:taxon-name-part taxon-name-part-type="species" reg="macrodorus">macrodorus</tp:taxon-name-part>
              </tp:taxon-name><comment>; <xref ref-type="bibr" rid="B11376388">Soós (1936)</xref>:61 [list] BLR:<ext-link xmlns:xlink="http://www.w3.org/1999/xlink" ext-link-type="uri" xlink:href="https://doi.org/10.5281/zenodo.10944890" xlink:type="simple">https://doi.org/10.5281/zenodo.10944890</ext-link></comment></tp:nomenclature-citation><tp:nomenclature-citation><tp:taxon-name>
                <tp:taxon-name-part taxon-name-part-type="genus" reg="Dorylaimus">Dorylaimus</tp:taxon-name-part>
                <tp:taxon-name-part taxon-name-part-type="species" reg="macrodorus">macrodorus</tp:taxon-name-part>
              </tp:taxon-name><comment>; <xref ref-type="bibr" rid="B11373149">Allgén (1953)</xref> BLR: <ext-link xmlns:xlink="http://www.w3.org/1999/xlink" ext-link-type="uri" xlink:href="https://doi.org/10.5281/zenodo.10809558" xlink:type="simple">https://doi.org/10.5281/zenodo.10809558</ext-link></comment></tp:nomenclature-citation><tp:nomenclature-citation><tp:taxon-name><tp:taxon-name-part taxon-name-part-type="genus" reg="Dorylaimus">Dorylaimus</tp:taxon-name-part> (<tp:taxon-name-part taxon-name-part-type="subgenus" reg="Doryllium">Doryllium</tp:taxon-name-part>) <tp:taxon-name-part taxon-name-part-type="species" reg="macrodorus">macrodorus</tp:taxon-name-part></tp:taxon-name><comment> de Man, 1880; <xref ref-type="bibr" rid="B11376353">Seidenschwarz (1923)</xref>:42</comment></tp:nomenclature-citation><tp:nomenclature-citation><tp:taxon-name><tp:taxon-name-part taxon-name-part-type="genus" reg="Dorylaimus">Dorylaimus</tp:taxon-name-part> (<tp:taxon-name-part taxon-name-part-type="subgenus" reg="Doryllium">Doryllium</tp:taxon-name-part>) <tp:taxon-name-part taxon-name-part-type="species" reg="macrodorus">macrodorus</tp:taxon-name-part></tp:taxon-name><comment> de Man, 1880; <xref ref-type="bibr" rid="B11373158">Allgén (1925)</xref> BLR: <ext-link xmlns:xlink="http://www.w3.org/1999/xlink" ext-link-type="uri" xlink:href="https://doi.org/10.5281/zenodo.10998093" xlink:type="simple">https://doi.org/10.5281/zenodo.10998093</ext-link></comment></tp:nomenclature-citation><tp:nomenclature-citation><tp:taxon-name><tp:taxon-name-part taxon-name-part-type="genus" reg="Dorylaimus">Dorylaimus</tp:taxon-name-part> (<tp:taxon-name-part taxon-name-part-type="subgenus" reg="Doryllium">Doryllium</tp:taxon-name-part>) <tp:taxon-name-part taxon-name-part-type="species" reg="macrodorus">macrodorus</tp:taxon-name-part></tp:taxon-name><comment> de Man, 1880 (Ditlevsen, 1928); <xref ref-type="bibr" rid="B11374203">Ditlevsen (1928)</xref>:9</comment></tp:nomenclature-citation><tp:nomenclature-citation><tp:taxon-name>
                <tp:taxon-name-part taxon-name-part-type="genus" reg="Dorylaimellus">Dorylaimellus</tp:taxon-name-part>
                <tp:taxon-name-part taxon-name-part-type="species" reg="macrodorus">macrodorus</tp:taxon-name-part>
              </tp:taxon-name><comment> (de Man, 1880) Thorne &amp; Swanger, 1936; <xref ref-type="bibr" rid="B11376469">Thorne and Swanger (1936)</xref> BLR:<ext-link xmlns:xlink="http://www.w3.org/1999/xlink" ext-link-type="uri" xlink:href="https://doi.org/10.5281/zenodo.10845809" xlink:type="simple">https://doi.org/10.5281/zenodo.10845809</ext-link></comment></tp:nomenclature-citation><tp:nomenclature-citation><tp:taxon-name>
                <tp:taxon-name-part taxon-name-part-type="genus" reg="Dorylaimellus">Dorylaimellus</tp:taxon-name-part>
                <tp:taxon-name-part taxon-name-part-type="species" reg="macrodorus">macrodorus</tp:taxon-name-part>
              </tp:taxon-name><comment>; <italic><xref ref-type="bibr" rid="B11373167">Altherr (1950)</xref></italic> BLR: <ext-link xmlns:xlink="http://www.w3.org/1999/xlink" ext-link-type="uri" xlink:href="https://doi.org/10.5281/zenodo.10810136" xlink:type="simple">https://doi.org/10.5281/zenodo.10810136</ext-link></comment></tp:nomenclature-citation><tp:nomenclature-citation><tp:taxon-name>
                <tp:taxon-name-part taxon-name-part-type="genus" reg="Dorylaimellus">Dorylaimellus</tp:taxon-name-part>
                <tp:taxon-name-part taxon-name-part-type="species" reg="macrodorus">macrodorus</tp:taxon-name-part>
              </tp:taxon-name><comment>; <xref ref-type="bibr" rid="B11373295">Altherr (1952)</xref>:342</comment></tp:nomenclature-citation><tp:nomenclature-citation><tp:taxon-name>
                <tp:taxon-name-part taxon-name-part-type="genus" reg="Dorylaimellus">Dorylaimellus</tp:taxon-name-part>
                <tp:taxon-name-part taxon-name-part-type="species" reg="macrodorus">macrodorus</tp:taxon-name-part>
              </tp:taxon-name><comment>; <xref ref-type="bibr" rid="B11373313">Andrássy (1952)</xref> BLR: <ext-link xmlns:xlink="http://www.w3.org/1999/xlink" ext-link-type="uri" xlink:href="https://doi.org/10.5281/zenodo.11012991" xlink:type="simple">https://doi.org/10.5281/zenodo.11012991</ext-link></comment></tp:nomenclature-citation><tp:nomenclature-citation><tp:taxon-name><tp:taxon-name-part taxon-name-part-type="genus" reg="Dorylaimus">Dorylaimus</tp:taxon-name-part> (<tp:taxon-name-part taxon-name-part-type="subgenus" reg="Dorylaimellus">Dorylaimellus</tp:taxon-name-part>) <tp:taxon-name-part taxon-name-part-type="species" reg="macrodorus">macrodorus</tp:taxon-name-part></tp:taxon-name><comment> de Man, 1880 (Thorne &amp; Swanger, 1936): <xref ref-type="bibr" rid="B11376469">Thorne and Swanger (1936)</xref> BLR: <ext-link xmlns:xlink="http://www.w3.org/1999/xlink" ext-link-type="uri" xlink:href="https://doi.org/10.5281/zenodo.10845809" xlink:type="simple">https://doi.org/10.5281/zenodo.10845809</ext-link></comment></tp:nomenclature-citation><tp:nomenclature-citation><tp:taxon-name><tp:taxon-name-part taxon-name-part-type="genus" reg="Dorylaimus">Dorylaimus</tp:taxon-name-part> (<tp:taxon-name-part taxon-name-part-type="subgenus" reg="Dorylaimellus">Dorylaimellus</tp:taxon-name-part>) <tp:taxon-name-part taxon-name-part-type="species" reg="macrodorus">macrodorus</tp:taxon-name-part></tp:taxon-name><comment>; <xref ref-type="bibr" rid="B11376340">Schneider (1939)</xref> BLR:<ext-link xmlns:xlink="http://www.w3.org/1999/xlink" ext-link-type="uri" xlink:href="https://doi.org/10.5281/zenodo.11028113" xlink:type="simple">https://doi.org/10.5281/zenodo.11028113</ext-link></comment></tp:nomenclature-citation><tp:nomenclature-citation><tp:taxon-name><tp:taxon-name-part taxon-name-part-type="genus" reg="Enchodelus">Enchodelus</tp:taxon-name-part> (<tp:taxon-name-part taxon-name-part-type="subgenus" reg="Enchodelus">Enchodelus</tp:taxon-name-part>) <tp:taxon-name-part taxon-name-part-type="species" reg="macrodorus">macrodorus</tp:taxon-name-part></tp:taxon-name><comment> (de Man, 1880) Thorne, 1939</comment></tp:nomenclature-citation><tp:nomenclature-citation><tp:taxon-name><tp:taxon-name-part taxon-name-part-type="genus" reg="Enchodelus">Enchodelus</tp:taxon-name-part> (<tp:taxon-name-part taxon-name-part-type="subgenus" reg="Enchodelus">Enchodelus</tp:taxon-name-part>) <tp:taxon-name-part taxon-name-part-type="species" reg="macrodorus">macrodorus</tp:taxon-name-part></tp:taxon-name><comment>; <xref ref-type="bibr" rid="B11373130">Ahmad and Jairajpuri (1980)</xref> BLR: <ext-link xmlns:xlink="http://www.w3.org/1999/xlink" ext-link-type="uri" xlink:href="https://doi.org/10.5281/zenodo.8144942" xlink:type="simple">https://doi.org/10.5281/zenodo.8144942</ext-link></comment></tp:nomenclature-citation><tp:nomenclature-citation><tp:taxon-name><tp:taxon-name-part taxon-name-part-type="genus" reg="Enchodelus">Enchodelus</tp:taxon-name-part> (<tp:taxon-name-part taxon-name-part-type="subgenus" reg="Enchodelus">Enchodelus</tp:taxon-name-part>) <tp:taxon-name-part taxon-name-part-type="species" reg="macrodorus">macrodorus</tp:taxon-name-part></tp:taxon-name><comment>; <xref ref-type="bibr" rid="B11374407">Jairajpuri and Ahmad (1992)</xref>: 180 [figure] BLR: <ext-link xmlns:xlink="http://www.w3.org/1999/xlink" ext-link-type="uri" xlink:href="https://doi.org/10.5281/zenodo.10850166" xlink:type="simple">https://doi.org/10.5281/zenodo.10850166</ext-link></comment></tp:nomenclature-citation><tp:nomenclature-citation><tp:taxon-name><tp:taxon-name-part taxon-name-part-type="genus" reg="Enchodelus">Enchodelus</tp:taxon-name-part> (<tp:taxon-name-part taxon-name-part-type="subgenus" reg="Enchodelus">Enchodelus</tp:taxon-name-part>) <tp:taxon-name-part taxon-name-part-type="species" reg="macrodorus">macrodorus</tp:taxon-name-part></tp:taxon-name><comment>; <xref ref-type="bibr" rid="B11374092">Choi et al. (1997)</xref> BLR: <ext-link xmlns:xlink="http://www.w3.org/1999/xlink" ext-link-type="uri" xlink:href="https://doi.org/10.5281/zenodo.10822472" xlink:type="simple">https:// doi.org/10.5281/zenodo.10822472</ext-link></comment></tp:nomenclature-citation><tp:nomenclature-citation><tp:taxon-name>
                <tp:taxon-name-part taxon-name-part-type="genus" reg="Enchodelus">Enchodelus</tp:taxon-name-part>
                <tp:taxon-name-part taxon-name-part-type="species" reg="macrodorus">macrodorus</tp:taxon-name-part>
              </tp:taxon-name><comment> (de Man, 1880) Thorne, 1939; <xref ref-type="bibr" rid="B11376451">Thorne (1939)</xref> BLR:<ext-link xmlns:xlink="http://www.w3.org/1999/xlink" ext-link-type="uri" xlink:href="https://doi.org/10.5281/zenodo.11003121" xlink:type="simple">https://doi.org/10.5281/zenodo.11003121</ext-link></comment></tp:nomenclature-citation><tp:nomenclature-citation><tp:taxon-name>
                <tp:taxon-name-part taxon-name-part-type="genus" reg="Enchodelus">Enchodelus</tp:taxon-name-part>
                <tp:taxon-name-part taxon-name-part-type="species" reg="macrodorus">macrodorus</tp:taxon-name-part>
              </tp:taxon-name><comment>; <xref ref-type="bibr" rid="B11400202">Goodey (1951)</xref> BLR: <ext-link xmlns:xlink="http://www.w3.org/1999/xlink" ext-link-type="uri" xlink:href="https://doi.org/10.5281/zenodo.11013374" xlink:type="simple">https://doi.org/10.5281/zenodo.11013374</ext-link></comment></tp:nomenclature-citation><tp:nomenclature-citation><tp:taxon-name>
                <tp:taxon-name-part taxon-name-part-type="genus" reg="Enchodelus">Enchodelus</tp:taxon-name-part>
                <tp:taxon-name-part taxon-name-part-type="species" reg="macrodorus">macrodorus</tp:taxon-name-part>
              </tp:taxon-name><comment>; <xref ref-type="bibr" rid="B11380210">Altherr (1953)</xref> BLR: <ext-link xmlns:xlink="http://www.w3.org/1999/xlink" ext-link-type="uri" xlink:href="https://doi.org/10.5281/zenodo.11012949" xlink:type="simple">https://doi.org/10.5281/zenodo.11012949</ext-link></comment></tp:nomenclature-citation><tp:nomenclature-citation><tp:taxon-name>
                <tp:taxon-name-part taxon-name-part-type="genus" reg="Enchodelus">Enchodelus</tp:taxon-name-part>
                <tp:taxon-name-part taxon-name-part-type="species" reg="macrodorus">macrodorus</tp:taxon-name-part>
              </tp:taxon-name><comment>; <italic><xref ref-type="bibr" rid="B11373322">Andrássy (1958b)</xref></italic> BLR: <ext-link xmlns:xlink="http://www.w3.org/1999/xlink" ext-link-type="uri" xlink:href="https://doi.org/10.5281/zenodo.10842858" xlink:type="simple">https://doi.org/10.5281/zenodo.10842858</ext-link></comment></tp:nomenclature-citation><tp:nomenclature-citation><tp:taxon-name>
                <tp:taxon-name-part taxon-name-part-type="genus" reg="Enchodelus">Enchodelus</tp:taxon-name-part>
                <tp:taxon-name-part taxon-name-part-type="species" reg="macrodorus">macrodorus</tp:taxon-name-part>
              </tp:taxon-name><comment>; <xref ref-type="bibr" rid="B11402485">Meyl (1961)</xref> BLR:<ext-link xmlns:xlink="http://www.w3.org/1999/xlink" ext-link-type="uri" xlink:href="https://doi.org/10.5281/zenodo.11015551" xlink:type="simple"> https://doi.org/10.5281/zenodo.11015551</ext-link></comment></tp:nomenclature-citation><tp:nomenclature-citation><tp:taxon-name>
                <tp:taxon-name-part taxon-name-part-type="genus" reg="Enchodelus">Enchodelus</tp:taxon-name-part>
                <tp:taxon-name-part taxon-name-part-type="species" reg="macrodorus">macrodorus</tp:taxon-name-part>
              </tp:taxon-name><comment>; <xref ref-type="bibr" rid="B11376496">van Rossen and Loof (1962)</xref> BLR: <ext-link xmlns:xlink="http://www.w3.org/1999/xlink" ext-link-type="uri" xlink:href="https://doi.org/10.5281/zenodo.10845171" xlink:type="simple">https://doi.org/10.5281/zenodo.10845171</ext-link></comment></tp:nomenclature-citation><tp:nomenclature-citation><tp:taxon-name>
                <tp:taxon-name-part taxon-name-part-type="genus" reg="Enchodelus">Enchodelus</tp:taxon-name-part>
                <tp:taxon-name-part taxon-name-part-type="species" reg="macrodorus">macrodorus</tp:taxon-name-part>
              </tp:taxon-name><comment>; <xref ref-type="bibr" rid="B11374303">Goodey (1963)</xref> BLR: <ext-link xmlns:xlink="http://www.w3.org/1999/xlink" ext-link-type="uri" xlink:href="https://doi.org/10.5281/zenodo.10891552" xlink:type="simple">https://doi.org/10.5281/zenodo.10891552</ext-link></comment></tp:nomenclature-citation><tp:nomenclature-citation><tp:taxon-name>
                <tp:taxon-name-part taxon-name-part-type="genus" reg="Enchodelus">Enchodelus</tp:taxon-name-part>
                <tp:taxon-name-part taxon-name-part-type="species" reg="macrodorus">macrodorus</tp:taxon-name-part>
              </tp:taxon-name><comment>; <xref ref-type="bibr" rid="B11374415">Jairajpuri and Loof (1967)</xref> BLR:<ext-link xmlns:xlink="http://www.w3.org/1999/xlink" ext-link-type="uri" xlink:href="https://doi.org/10.5281/zenodo.8122568" xlink:type="simple">https://doi.org/10.5281/zenodo.8122568</ext-link></comment></tp:nomenclature-citation><tp:nomenclature-citation><tp:taxon-name>
                <tp:taxon-name-part taxon-name-part-type="genus" reg="Enchodelus">Enchodelus</tp:taxon-name-part>
                <tp:taxon-name-part taxon-name-part-type="species" reg="macrodorus">macrodorus</tp:taxon-name-part>
              </tp:taxon-name><comment>; <xref ref-type="bibr" rid="B11375322">Loof and Coomans (1970)</xref> BLR: <ext-link xmlns:xlink="http://www.w3.org/1999/xlink" ext-link-type="uri" xlink:href="https://doi.org/10.5281/zenodo.11014428" xlink:type="simple">https://doi.org/10.5281/zenodo.11014428</ext-link></comment></tp:nomenclature-citation><tp:nomenclature-citation><tp:taxon-name>
                <tp:taxon-name-part taxon-name-part-type="genus" reg="Enchodelus">Enchodelus</tp:taxon-name-part>
                <tp:taxon-name-part taxon-name-part-type="species" reg="macrodorus">macrodorus</tp:taxon-name-part>
              </tp:taxon-name><comment>; <xref ref-type="bibr" rid="B11376541">Zullini (1970)</xref> BLR: <ext-link xmlns:xlink="http://www.w3.org/1999/xlink" ext-link-type="uri" xlink:href="https://zenodo.org/records/10850512" xlink:type="simple">https://doi.org/10.5281/zenodo.10850512</ext-link></comment></tp:nomenclature-citation><tp:nomenclature-citation><tp:taxon-name>
                <tp:taxon-name-part taxon-name-part-type="genus" reg="Enchodelus">Enchodelus</tp:taxon-name-part>
                <tp:taxon-name-part taxon-name-part-type="species" reg="macrodorus">macrodorus</tp:taxon-name-part>
              </tp:taxon-name><comment>; <xref ref-type="bibr" rid="B11375263">Loof (1971)</xref> BRL: h<ext-link xmlns:xlink="http://www.w3.org/1999/xlink" ext-link-type="uri" xlink:href="https://doi.org/10.5281/zenodo.8152932" xlink:type="simple">https://doi.org/10.5281/zenodo.8152932</ext-link></comment></tp:nomenclature-citation><tp:nomenclature-citation><tp:taxon-name>
                <tp:taxon-name-part taxon-name-part-type="genus" reg="Enchodelus">Enchodelus</tp:taxon-name-part>
                <tp:taxon-name-part taxon-name-part-type="species" reg="macrodorus">macrodorus</tp:taxon-name-part>
              </tp:taxon-name><comment>; <xref ref-type="bibr" rid="B11376460">Thorne (1974)</xref> BLR: <ext-link xmlns:xlink="http://www.w3.org/1999/xlink" ext-link-type="uri" xlink:href="https://zenodo.org/records/10819174" xlink:type="simple">https://doi.org/10.5281/zenodo.10819174</ext-link></comment></tp:nomenclature-citation><tp:nomenclature-citation><tp:taxon-name>
                <tp:taxon-name-part taxon-name-part-type="genus" reg="Enchodelus">Enchodelus</tp:taxon-name-part>
                <tp:taxon-name-part taxon-name-part-type="species" reg="macrodorus">macrodorus</tp:taxon-name-part>
              </tp:taxon-name><comment>; <italic><xref ref-type="bibr" rid="B11415526">Andrássy (1978)</xref></italic>:116 [list]</comment></tp:nomenclature-citation><tp:nomenclature-citation><tp:taxon-name>
                <tp:taxon-name-part taxon-name-part-type="genus" reg="Enchodelus">Enchodelus</tp:taxon-name-part>
                <tp:taxon-name-part taxon-name-part-type="species" reg="macrodorus">macrodorus</tp:taxon-name-part>
              </tp:taxon-name><comment>; <xref ref-type="bibr" rid="B11376010">Nesterov (1979)</xref> BLR: <ext-link xmlns:xlink="http://www.w3.org/1999/xlink" ext-link-type="uri" xlink:href="https://doi.org/10.5281/zenodo.11015718" xlink:type="simple">https://doi.org/10.5281/zenodo.11015718</ext-link></comment></tp:nomenclature-citation><tp:nomenclature-citation><tp:taxon-name>
                <tp:taxon-name-part taxon-name-part-type="genus" reg="Enchodelus">Enchodelus</tp:taxon-name-part>
                <tp:taxon-name-part taxon-name-part-type="species" reg="macrodorus">macrodorus</tp:taxon-name-part>
              </tp:taxon-name><comment>; <xref ref-type="bibr" rid="B11376514">Vinciguerra (1984)</xref> BLR: <ext-link xmlns:xlink="http://www.w3.org/1999/xlink" ext-link-type="uri" xlink:href="https://zenodo.org/records/10818036" xlink:type="simple">https://doi.org/10.5281/zenodo.10818036 </ext-link></comment></tp:nomenclature-citation><tp:nomenclature-citation><tp:taxon-name>
                <tp:taxon-name-part taxon-name-part-type="genus" reg="Enchodelus">Enchodelus</tp:taxon-name-part>
                <tp:taxon-name-part taxon-name-part-type="species" reg="macrodorus">macrodorus</tp:taxon-name-part>
              </tp:taxon-name><comment>; <xref ref-type="bibr" rid="B11376532">Winiszewska-Slipinska (1987)</xref> BLR: <ext-link xmlns:xlink="http://www.w3.org/1999/xlink" ext-link-type="uri" xlink:href="https://zenodo.org/records/10854940" xlink:type="simple">https://doi.org/10.5281/zenodo.10854940</ext-link></comment></tp:nomenclature-citation><tp:nomenclature-citation><tp:taxon-name>
                <tp:taxon-name-part taxon-name-part-type="genus" reg="Enchodelus">Enchodelus</tp:taxon-name-part>
                <tp:taxon-name-part taxon-name-part-type="species" reg="macrodorus">macrodorus</tp:taxon-name-part>
              </tp:taxon-name><comment>; <xref ref-type="bibr" rid="B11373917">Bongers (1988)</xref> BLR: <ext-link xmlns:xlink="http://www.w3.org/1999/xlink" ext-link-type="uri" xlink:href="https://doi.org/10.5281/zenodo.10822198" xlink:type="simple">https://doi.org/10.5281/zenodo.10822198</ext-link></comment></tp:nomenclature-citation><tp:nomenclature-citation><tp:taxon-name>
                <tp:taxon-name-part taxon-name-part-type="genus" reg="Enchodelus">Enchodelus</tp:taxon-name-part>
                <tp:taxon-name-part taxon-name-part-type="species" reg="macrodorus">macrodorus</tp:taxon-name-part>
              </tp:taxon-name><comment>; <xref ref-type="bibr" rid="B11374221">Eliava and Eliashvily (1990)</xref>:50-51,96 BLR:<ext-link xmlns:xlink="http://www.w3.org/1999/xlink" ext-link-type="uri" xlink:href="https://doi.org/10.5281/zenodo.11003031" xlink:type="simple">https://doi.org/10.5281/zenodo.11003031</ext-link></comment></tp:nomenclature-citation><tp:nomenclature-citation><tp:taxon-name>
                <tp:taxon-name-part taxon-name-part-type="genus" reg="Enchodelus">Enchodelus</tp:taxon-name-part>
                <tp:taxon-name-part taxon-name-part-type="species" reg="macrodorus">macrodorus</tp:taxon-name-part>
              </tp:taxon-name><comment>; <xref ref-type="bibr" rid="B11374294">Gerber (1991)</xref> BLR: <ext-link xmlns:xlink="http://www.w3.org/1999/xlink" ext-link-type="uri" xlink:href="https://zenodo.org/records/10883357" xlink:type="simple">https://doi.org/10.5281/zenodo.10883357</ext-link></comment></tp:nomenclature-citation><tp:nomenclature-citation><tp:taxon-name>
                <tp:taxon-name-part taxon-name-part-type="genus" reg="Enchodelus">Enchodelus</tp:taxon-name-part>
                <tp:taxon-name-part taxon-name-part-type="species" reg="macrodorus">macrodorus</tp:taxon-name-part>
              </tp:taxon-name><comment>; <italic><xref ref-type="bibr" rid="B11375965">Nasira et al. (1992)</xref></italic> BLR: <ext-link xmlns:xlink="http://www.w3.org/1999/xlink" ext-link-type="uri" xlink:href="https://zenodo.org/records/8122525" xlink:type="simple">https://doi.org/10.5281/zenodo.8122525</ext-link></comment></tp:nomenclature-citation><tp:nomenclature-citation><tp:taxon-name>
                <tp:taxon-name-part taxon-name-part-type="genus" reg="Enchodelus">Enchodelus</tp:taxon-name-part>
                <tp:taxon-name-part taxon-name-part-type="species" reg="macrodorus">macrodorus</tp:taxon-name-part>
              </tp:taxon-name><comment>; <italic><xref ref-type="bibr" rid="B11376152">Popovici (1995a)</xref></italic> BLR: <ext-link xmlns:xlink="http://www.w3.org/1999/xlink" ext-link-type="uri" xlink:href="https://zenodo.org/records/8125537" xlink:type="simple">https://doi.org/10.5281/zenodo.8125537</ext-link></comment></tp:nomenclature-citation><tp:nomenclature-citation><tp:taxon-name>
                <tp:taxon-name-part taxon-name-part-type="genus" reg="Enchodelus">Enchodelus</tp:taxon-name-part>
                <tp:taxon-name-part taxon-name-part-type="species" reg="macrodorus">macrodorus</tp:taxon-name-part>
              </tp:taxon-name><comment>; <xref ref-type="bibr" rid="B11392041">Loof (1999)</xref> BLR: <ext-link xmlns:xlink="http://www.w3.org/1999/xlink" ext-link-type="uri" xlink:href="https://doi.org/10.5281/zenodo.11003046" xlink:type="simple">https://doi.org/10.5281/zenodo.11003046</ext-link></comment></tp:nomenclature-citation><tp:nomenclature-citation><tp:taxon-name>
                <tp:taxon-name-part taxon-name-part-type="genus" reg="Enchodelus">Enchodelus</tp:taxon-name-part>
                <tp:taxon-name-part taxon-name-part-type="species" reg="macrodorus">macrodorus</tp:taxon-name-part>
              </tp:taxon-name><comment>; <xref ref-type="bibr" rid="B11373140">Ahmad et al. (2002)</xref> BLR: <ext-link xmlns:xlink="http://www.w3.org/1999/xlink" ext-link-type="uri" xlink:href="https://zenodo.org/records/10683060" xlink:type="simple">https://doi.org/10.5281/zenodo.10683060</ext-link></comment></tp:nomenclature-citation><tp:nomenclature-citation><tp:taxon-name>
                <tp:taxon-name-part taxon-name-part-type="genus" reg="Enchodelus">Enchodelus</tp:taxon-name-part>
                <tp:taxon-name-part taxon-name-part-type="species" reg="macrodorus">macrodorus</tp:taxon-name-part>
              </tp:taxon-name><comment>; <xref ref-type="bibr" rid="B11376111">Poiras (2006)</xref>:93 [list] BLR: <ext-link xmlns:xlink="http://www.w3.org/1999/xlink" ext-link-type="uri" xlink:href="https://zenodo.org/records/10717726" xlink:type="simple">https://doi.org/10.5281/zenodo.10717726</ext-link></comment></tp:nomenclature-citation><tp:nomenclature-citation><tp:taxon-name>
                <tp:taxon-name-part taxon-name-part-type="genus" reg="Enchodelus">Enchodelus</tp:taxon-name-part>
                <tp:taxon-name-part taxon-name-part-type="species" reg="macrodorus">macrodorus</tp:taxon-name-part>
              </tp:taxon-name><comment>; <xref ref-type="bibr" rid="B11243543">Guerrero and Peňa-Santiago (2007)</xref> BLR: <ext-link xmlns:xlink="http://www.w3.org/1999/xlink" ext-link-type="uri" xlink:href="https://zenodo.org/records/8111782" xlink:type="simple">https://doi.org/10.5281/zenodo.8111782</ext-link></comment></tp:nomenclature-citation><tp:nomenclature-citation><tp:taxon-name>
                <tp:taxon-name-part taxon-name-part-type="genus" reg="Enchodelus">Enchodelus</tp:taxon-name-part>
                <tp:taxon-name-part taxon-name-part-type="species" reg="macrodorus">macrodorus</tp:taxon-name-part>
              </tp:taxon-name><comment>; <xref ref-type="bibr" rid="B11374311">Guerrero et al. (2008b)</xref> BLR: <ext-link xmlns:xlink="http://www.w3.org/1999/xlink" ext-link-type="uri" xlink:href="https://zenodo.org/records/8111849" xlink:type="simple">https://doi.org/10.5281/zenodo.8111849</ext-link></comment></tp:nomenclature-citation><tp:nomenclature-citation><tp:taxon-name>
                <tp:taxon-name-part taxon-name-part-type="genus" reg="Enchodelus">Enchodelus</tp:taxon-name-part>
                <tp:taxon-name-part taxon-name-part-type="species" reg="macrodorus">macrodorus</tp:taxon-name-part>
              </tp:taxon-name><comment>; <xref ref-type="bibr" rid="B11376036">Pedram et al. (2009)</xref> BLR: <ext-link xmlns:xlink="http://www.w3.org/1999/xlink" ext-link-type="uri" xlink:href="https://zenodo.org/records/8114781" xlink:type="simple">https://doi.org/10.5281/zenodo.8114781</ext-link></comment></tp:nomenclature-citation><tp:nomenclature-citation><tp:taxon-name>
                <tp:taxon-name-part taxon-name-part-type="genus" reg="Enchodelus">Enchodelus</tp:taxon-name-part>
                <tp:taxon-name-part taxon-name-part-type="species" reg="macrodorus">macrodorus</tp:taxon-name-part>
              </tp:taxon-name><comment>; <xref ref-type="bibr" rid="B11346835">Andrássy (2009b)</xref>BLR: <ext-link xmlns:xlink="http://www.w3.org/1999/xlink" ext-link-type="uri" xlink:href="https://zenodo.org/records/10821949" xlink:type="simple">https://doi.org/10.5281/zenodo.10821949</ext-link></comment></tp:nomenclature-citation><tp:nomenclature-citation><tp:taxon-name>
                <tp:taxon-name-part taxon-name-part-type="genus" reg="Enchodelus">Enchodelus</tp:taxon-name-part>
                <tp:taxon-name-part taxon-name-part-type="species" reg="macrodorus">macrodorus</tp:taxon-name-part>
              </tp:taxon-name><comment>; <xref ref-type="bibr" rid="B11374140">Ciobanu et al. (2010a)</xref> BLR:<ext-link xmlns:xlink="http://www.w3.org/1999/xlink" ext-link-type="uri" xlink:href="https://zenodo.org/records/8111705" xlink:type="simple">https://doi.org/10.5281/zenodo.8111705;</ext-link></comment></tp:nomenclature-citation><tp:nomenclature-citation><tp:taxon-name>
                <tp:taxon-name-part taxon-name-part-type="genus" reg="Enchodelus">Enchodelus</tp:taxon-name-part>
                <tp:taxon-name-part taxon-name-part-type="species" reg="macrodorus">macrodorus</tp:taxon-name-part>
              </tp:taxon-name><comment>; <xref ref-type="bibr" rid="B11374352">Holovachov (2014)</xref>:22 [list] <ext-link xmlns:xlink="http://www.w3.org/1999/xlink" ext-link-type="uri" xlink:href="https://treatment.plazi.org/GgServer/html/B65651F2F91A9748B09025098BA8B3AA" xlink:type="simple">Plazi treatment</ext-link></comment></tp:nomenclature-citation><tp:nomenclature-citation><tp:taxon-name>
                <tp:taxon-name-part taxon-name-part-type="genus" reg="Enchodelus">Enchodelus</tp:taxon-name-part>
                <tp:taxon-name-part taxon-name-part-type="species" reg="macrodorus">macrodorus</tp:taxon-name-part>
              </tp:taxon-name><comment>; <xref ref-type="bibr" rid="B11376371">Shahina et al. (2019)</xref>:223 [list] BLR: <ext-link xmlns:xlink="http://www.w3.org/1999/xlink" ext-link-type="uri" xlink:href="https://zenodo.org/records/10710707" xlink:type="simple">https://doi.org/10.5281/zenodo.10710707</ext-link></comment></tp:nomenclature-citation><tp:nomenclature-citation><tp:taxon-name>
                <tp:taxon-name-part taxon-name-part-type="genus" reg="Enchodelus">Enchodelus</tp:taxon-name-part>
                <tp:taxon-name-part taxon-name-part-type="species" reg="macrodorus">macrodorus</tp:taxon-name-part>
              </tp:taxon-name><comment>; <italic><xref ref-type="bibr" rid="B11376103">Peña-Santiago (2021b)</xref></italic>:208-210 BLR: <ext-link xmlns:xlink="http://www.w3.org/1999/xlink" ext-link-type="uri" xlink:href="https://doi.org/10.5281/zenodo.11191905" xlink:type="simple">https://doi.org/10.5281/zenodo.11191905</ext-link></comment></tp:nomenclature-citation></tp:nomenclature-citation-list></tp:nomenclature><tp:treatment-sec sec-type="Distribution"><title>Distribution</title><p>A typical member of Palearctic nematode fauna, recorded in a myriad of countries and habitats: <bold>Netherlands</bold> (type habitat: moist soil in meadows and marshes - <xref ref-type="bibr" rid="B11374167">de Man (1880)</xref>, <xref ref-type="bibr" rid="B11374176">de Man (1884)</xref> /sandy soil with moss - <xref ref-type="bibr" rid="B11374185">de Man (1912)</xref>, <xref ref-type="bibr" rid="B11375331">Loof and Oostenbrink (1962)</xref>, <xref ref-type="bibr" rid="B11375322">Loof and Coomans (1970)</xref> <xref ref-type="bibr" rid="B11375322">Loof and Coomans (1970)</xref>, <xref ref-type="bibr" rid="B11373917">Bongers (1988)</xref>), <bold>Alps</bold> (moss - <xref ref-type="bibr" rid="B11374245">Franz (1942)</xref>, <xref ref-type="bibr" rid="B11374262">Franz and Gunhold (1954)</xref>), <bold>Austria</bold> (moss <italic><tp:taxon-name><tp:taxon-name-part taxon-name-part-type="genus" reg="Hypnum">Hypnum</tp:taxon-name-part><tp:taxon-name-part taxon-name-part-type="species" reg="cupressiforme">cupressiforme</tp:taxon-name-part></tp:taxon-name></italic> Hedw - <xref ref-type="bibr" rid="B11301252">Steiner (1916b)</xref>, <xref ref-type="bibr" rid="B11375385">Micoletzky (1921)</xref> / moss - <xref ref-type="bibr" rid="B11376353">Seidenschwarz (1923)</xref>), <bold>Bulgaria</bold> (moss - <xref ref-type="bibr" rid="B11373331">Andrássy (1958a)</xref>, <xref ref-type="bibr" rid="B11375159">Katalan-Gateva (1968)</xref>), <bold>China</bold> (grassland and shrubs - <xref ref-type="bibr" rid="B11373140">Ahmad et al. (2002)</xref>), <bold>Czech Republic</bold> (meadow, grassland - <xref ref-type="bibr" rid="B11374321">Háněl (1998)</xref>), <bold>Denmark</bold> (moor - <xref ref-type="bibr" rid="B11375394">Micoletzky (1925)</xref>), <bold>Faroe Islands</bold> (<xref ref-type="bibr" rid="B11374203">Ditlevsen (1928)</xref>), <bold>Germany</bold> (river bank - <xref ref-type="bibr" rid="B11373925">Brakenhoff (1914)</xref> / moss - <xref ref-type="bibr" rid="B11376331">Schneider (1923)</xref>, <xref ref-type="bibr" rid="B11376249">Rahm (1925)</xref>, <xref ref-type="bibr" rid="B11376340">Schneider (1939)</xref> / grassland - <xref ref-type="bibr" rid="B11380163">Diedrich et al. (1998)</xref> / lake, 1136 m a.s.l. - <xref ref-type="bibr" rid="B11375376">Michiels and Traunspurger (2005)</xref>), <bold>Hungary</bold> (moss - <xref ref-type="bibr" rid="B11376388">Soós (1936)</xref>, <xref ref-type="bibr" rid="B11376406">Soós (1940a)</xref>, <xref ref-type="bibr" rid="B11376397">Soós (1940b)</xref>, <xref ref-type="bibr" rid="B11373313">Andrássy (1952)</xref>, <xref ref-type="bibr" rid="B11373322">Andrássy (1958b)</xref> / moss, grass, pine - <xref ref-type="bibr" rid="B11373348">Andrássy (1996)</xref>, <xref ref-type="bibr" rid="B11346835">Andrássy (2009b)</xref>), <bold>Iran</bold> (grasslands - <xref ref-type="bibr" rid="B11376036">Pedram et al. (2009)</xref>, <xref ref-type="bibr" rid="B11374380">Jabbari et al. (2019)</xref>), <bold>Italy</bold> (moss - <xref ref-type="bibr" rid="B11376541">Zullini (1970)</xref> / moss - <xref ref-type="bibr" rid="B11376514">Vinciguerra (1984)</xref>), <bold>Korea</bold> (<tp:taxon-name><tp:taxon-name-part taxon-name-part-type="genus" reg="Betula">Betula</tp:taxon-name-part><tp:taxon-name-part taxon-name-part-type="species" reg="platyphylla">platyphylla</tp:taxon-name-part><tp:taxon-name-part taxon-name-part-type="infraspecific-rank">var.</tp:taxon-name-part><tp:taxon-name-part taxon-name-part-type="variety" reg="japonica">japonica</tp:taxon-name-part></tp:taxon-name> Hara - <xref ref-type="bibr" rid="B11374092">Choi et al. (1997)</xref>), <bold>Moldova</bold> (deciduous forests - <xref ref-type="bibr" rid="B11376111">Poiras (2006)</xref>), <bold>Norway</bold> (Jan Mayen Island - <xref ref-type="bibr" rid="B11373149">Allgén (1953)</xref> / Spitzbergen, grasses - <xref ref-type="bibr" rid="B11375263">Loof (1971)</xref>), <bold>Pakistan</bold> (soil around roots of weeds and grasses - <xref ref-type="bibr" rid="B11375965">Nasira et al. (1992)</xref> / freshwater - <xref ref-type="bibr" rid="B11375992">Nasira et al. (2016)</xref> / freshwater - <xref ref-type="bibr" rid="B11375983">Nasira and Shamim (2018)</xref>), <bold>Poland</bold> (moss - <xref ref-type="bibr" rid="B11376415">Stefanski (1924)</xref>,<xref ref-type="bibr" rid="B11373961">Brzeski (1963b)</xref> / <italic><tp:taxon-name><tp:taxon-name-part taxon-name-part-type="genus" reg="Arrhenatherum">Arrhenatherum</tp:taxon-name-part></tp:taxon-name></italic> sp. - <xref ref-type="bibr" rid="B11376532">Winiszewska-Slipinska (1987)</xref> / primeval forest - <xref ref-type="bibr" rid="B11373970">Brzeski and Winiszewska-Slipinska (1996)</xref>), <bold>Romania</bold> (freshwater - <xref ref-type="bibr" rid="B11376424">Stefanski (1926)</xref>, <xref ref-type="bibr" rid="B11376433">Stefanski (1927)</xref>, <xref ref-type="bibr" rid="B11376138">Popovici (1993)</xref>, <xref ref-type="bibr" rid="B11376152">Popovici (1995a)</xref> / hornbeam-beech forest, 400 m a.s.l - <xref ref-type="bibr" rid="B11376161">Popovici (1995b)</xref>, <xref ref-type="bibr" rid="B11376231">Popovici and Ciobanu (1997)</xref> / grasslands - <xref ref-type="bibr" rid="B11376178">Popovici (1998)</xref>, <xref ref-type="bibr" rid="B11374101">Ciobanu and Popovici (2001)</xref> / hornbeam-beech forest, grasslands, cliff vegetation, 400-1250 m a.s.l. - <xref ref-type="bibr" rid="B11374140">Ciobanu et al. (2010a)</xref> /grass - <xref ref-type="bibr" rid="B11374110">Ciobanu and Popovici (2017)</xref>), <bold>Russia</bold> (Arctic - Novaya Zemlya Archipelago - <xref ref-type="bibr" rid="B11301243">Steiner (1916a)</xref> / Arctic tundra - <xref ref-type="bibr" rid="B11375186">Kuzmin (1973)</xref>, <xref ref-type="bibr" rid="B11375209">Kuzmin and Gagarin (1990)</xref> / Novaya Zemlya Archipelago - <xref ref-type="bibr" rid="B11374276">Gagarin (1997)</xref>, <xref ref-type="bibr" rid="B11374285">Gagarin (2001)</xref>/ polar desert - cape Cheluyskin - <xref ref-type="bibr" rid="B11374070">Chernov et al. (1979)</xref>, <xref ref-type="bibr" rid="B11376380">Soloveva et al. (1976)</xref>), <bold>Slovakia</bold> (moss - <xref ref-type="bibr" rid="B11375168">Koniar (1957)</xref> / corn - <xref ref-type="bibr" rid="B11376286">Sabova et al. (1979)</xref>, <xref ref-type="bibr" rid="B11376295">Šály (1979)</xref> / vineyard - <xref ref-type="bibr" rid="B11375217">Liskova (1980)</xref> / <italic><tp:taxon-name><tp:taxon-name-part taxon-name-part-type="genus" reg="Alnus">Alnus</tp:taxon-name-part><tp:taxon-name-part taxon-name-part-type="species" reg="glutinosa">glutinosa</tp:taxon-name-part></tp:taxon-name></italic> Gaertn. - <xref ref-type="bibr" rid="B11376304">Šály (1980)</xref> / <italic><tp:taxon-name><tp:taxon-name-part taxon-name-part-type="genus" reg="Fagus">Fagus</tp:taxon-name-part><tp:taxon-name-part taxon-name-part-type="species" reg="sylvatica">sylvatica</tp:taxon-name-part></tp:taxon-name></italic> L., <italic><tp:taxon-name><tp:taxon-name-part taxon-name-part-type="genus" reg="Abies">Abies</tp:taxon-name-part><tp:taxon-name-part taxon-name-part-type="species" reg="alba">alba</tp:taxon-name-part></tp:taxon-name></italic> Mill, <italic><tp:taxon-name><tp:taxon-name-part taxon-name-part-type="genus" reg="Picea">Picea</tp:taxon-name-part><tp:taxon-name-part taxon-name-part-type="species" reg="abies">abies</tp:taxon-name-part></tp:taxon-name></italic> H.Karst., meadow, moss, riverbank, brook, waterfall - <xref ref-type="bibr" rid="B11376313">Šály (1985)</xref> / <italic><tp:taxon-name><tp:taxon-name-part taxon-name-part-type="genus" reg="Pinus">Pinus</tp:taxon-name-part><tp:taxon-name-part taxon-name-part-type="species" reg="mugo">mugo</tp:taxon-name-part></tp:taxon-name></italic> Turra, <italic><tp:taxon-name><tp:taxon-name-part taxon-name-part-type="genus" reg="Picea">P.</tp:taxon-name-part><tp:taxon-name-part taxon-name-part-type="species" reg="abies">abies</tp:taxon-name-part></tp:taxon-name></italic> - <xref ref-type="bibr" rid="B11375254">Liskova et al. (1996)</xref> / meadow, river bank - <xref ref-type="bibr" rid="B11375235">Liskova and Čerevkova (2005)</xref> / grassland - <xref ref-type="bibr" rid="B11374002">Čerevková (2006)</xref> / grasslands - <xref ref-type="bibr" rid="B11374011">Čerevková (2008)</xref> / <italic><tp:taxon-name><tp:taxon-name-part taxon-name-part-type="genus" reg="Lariceto">Lariceto</tp:taxon-name-part></tp:taxon-name></italic>-<italic><tp:taxon-name><tp:taxon-name-part taxon-name-part-type="genus" reg="Picetum">Picetum</tp:taxon-name-part></tp:taxon-name></italic> - <xref ref-type="bibr" rid="B11374052">Čerevková and Renčo (2009)</xref> / moss, forests, grasslands, potato, cereal, vineyard, riverbank - <xref ref-type="bibr" rid="B11375245">Liskova and Čerevkova (2011)</xref> / spruce forests - <xref ref-type="bibr" rid="B11374061">Čerevková et al. (2013)</xref> / <italic><tp:taxon-name><tp:taxon-name-part taxon-name-part-type="genus" reg="Picea">P.</tp:taxon-name-part><tp:taxon-name-part taxon-name-part-type="species" reg="abies">abies</tp:taxon-name-part></tp:taxon-name></italic>, <italic><tp:taxon-name><tp:taxon-name-part taxon-name-part-type="genus" reg="Pinus">Pinus</tp:taxon-name-part><tp:taxon-name-part taxon-name-part-type="species" reg="sylvestris">sylvestris</tp:taxon-name-part></tp:taxon-name></italic> L., <italic><tp:taxon-name><tp:taxon-name-part taxon-name-part-type="genus" reg="Quercus">Quercus</tp:taxon-name-part><tp:taxon-name-part taxon-name-part-type="species" reg="robur">robur</tp:taxon-name-part></tp:taxon-name></italic> L., <italic><tp:taxon-name><tp:taxon-name-part taxon-name-part-type="genus" reg="Acer">Acer</tp:taxon-name-part><tp:taxon-name-part taxon-name-part-type="species" reg="pseudoplatanus">pseudoplatanus</tp:taxon-name-part></tp:taxon-name></italic> L., <italic><tp:taxon-name><tp:taxon-name-part taxon-name-part-type="genus" reg="Fagus">F.</tp:taxon-name-part><tp:taxon-name-part taxon-name-part-type="species" reg="sylvatica">sylvatica</tp:taxon-name-part></tp:taxon-name></italic> - <xref ref-type="bibr" rid="B11376258">Renčo (2013)</xref> / maize - <xref ref-type="bibr" rid="B11374029">Čerevková and Cagan (2015)</xref> / alpine meadows, 1763-1994 m a.s.l. - <xref ref-type="bibr" rid="B11374334">Háněl 2017</xref> / <italic><tp:taxon-name><tp:taxon-name-part taxon-name-part-type="genus" reg="Picea">P.</tp:taxon-name-part><tp:taxon-name-part taxon-name-part-type="species" reg="abies">abies</tp:taxon-name-part></tp:taxon-name></italic>, <italic><tp:taxon-name><tp:taxon-name-part taxon-name-part-type="genus" reg="Larix">Larix</tp:taxon-name-part><tp:taxon-name-part taxon-name-part-type="species" reg="decidua">decidua</tp:taxon-name-part></tp:taxon-name></italic> - <xref ref-type="bibr" rid="B11376267">Renčo and Čerevková (2017)</xref> / deciduous forest, wetland, <italic><tp:taxon-name><tp:taxon-name-part taxon-name-part-type="genus" reg="Fallopia">Fallopia</tp:taxon-name-part><tp:taxon-name-part taxon-name-part-type="species" reg="japonica">japonica</tp:taxon-name-part></tp:taxon-name></italic> (Houtt.), 386-455 m a.s.l. - <xref ref-type="bibr" rid="B11374020">Čerevková et al. (2019)</xref> / <italic><tp:taxon-name><tp:taxon-name-part taxon-name-part-type="genus" reg="Asclepias">Asclepias</tp:taxon-name-part><tp:taxon-name-part taxon-name-part-type="species" reg="syriaca">syriaca</tp:taxon-name-part></tp:taxon-name></italic> L., grassland - <xref ref-type="bibr" rid="B11375150">Jurová et al. (2020)</xref> / deciduous forests, grassland, <italic><tp:taxon-name><tp:taxon-name-part taxon-name-part-type="genus" reg="Solidago">Solidago</tp:taxon-name-part><tp:taxon-name-part taxon-name-part-type="species" reg="gigantea">gigantea</tp:taxon-name-part></tp:taxon-name></italic> Ait. - <xref ref-type="bibr" rid="B11374043">Čerevková et al. (2020)</xref>), <bold>Spain</bold> (<xref ref-type="bibr" rid="B11376027">Palomo (1979)</xref> / wet meadows, soil around poplar, 1400-2925 m a.s.l. - <xref ref-type="bibr" rid="B11374311">Guerrero et al. (2008b)</xref>), <bold>Sweden</bold> (moss - <xref ref-type="bibr" rid="B11373158">Allgén (1925)</xref>, <xref ref-type="bibr" rid="B11376496">van Rossen and Loof (1962)</xref>), <bold>Switzerland</bold> (Alps, 2000-4000 m a.s.l. - <xref ref-type="bibr" rid="B11375340">Menzel (1913)</xref>, <xref ref-type="bibr" rid="B11376442">Steiner (1914)</xref>, <xref ref-type="bibr" rid="B11380201">Hofmänner and Menzel (1915)</xref> / lake with the melting snow water - <xref ref-type="bibr" rid="B11375177">Kreis (1924)</xref> / alpine meadow with <italic><tp:taxon-name><tp:taxon-name-part taxon-name-part-type="genus" reg="Alchemilla">Alchemilla</tp:taxon-name-part></tp:taxon-name></italic> sp., <italic><tp:taxon-name><tp:taxon-name-part taxon-name-part-type="genus" reg="Nardus">Nardus</tp:taxon-name-part><tp:taxon-name-part taxon-name-part-type="species" reg="stricta">stricta</tp:taxon-name-part></tp:taxon-name></italic> L., <italic><tp:taxon-name><tp:taxon-name-part taxon-name-part-type="genus" reg="Trifolium">Trifolium</tp:taxon-name-part></tp:taxon-name></italic> sp., pine forest, 1900-2200 m a.s.l. - <xref ref-type="bibr" rid="B11373167">Altherr (1950)</xref>, <xref ref-type="bibr" rid="B11373295">Altherr (1952)</xref>, <xref ref-type="bibr" rid="B11380210">Altherr (1953)</xref>), <bold>UK</bold> (moor, grassland - <xref ref-type="bibr" rid="B11373890">Banage (1962)</xref>, <xref ref-type="bibr" rid="B11375322">Loof and Coomans (1970)</xref> / grasslands, 110-160 m a.s.l. - <xref ref-type="bibr" rid="B11374343">Hodda and Wanless (1994)</xref> /spruce forests, 200 m a.s.l. - <xref ref-type="bibr" rid="B11376276">Ruess et al. (1996)</xref>), <bold>Ukraine</bold> (grasses - <xref ref-type="bibr" rid="B11376010">Nesterov (1979)</xref>) and <bold>Uzbekistan</bold> (rice, bean, cotton - <xref ref-type="bibr" rid="B11376487">Tulaganov (1958)</xref> / <italic><tp:taxon-name><tp:taxon-name-part taxon-name-part-type="genus" reg="Cucumis">Cucumis</tp:taxon-name-part><tp:taxon-name-part taxon-name-part-type="species" reg="sativus">sativus</tp:taxon-name-part></tp:taxon-name></italic> L. - <xref ref-type="bibr" rid="B11376478">Tukhtasinov (2023)</xref>).</p><p>Very sporadically, this species was also recorded in Nearctic (<bold>USA</bold>, <italic><tp:taxon-name><tp:taxon-name-part taxon-name-part-type="genus" reg="Sporobolus">Sporobolus</tp:taxon-name-part><tp:taxon-name-part taxon-name-part-type="species" reg="compositus">compositus</tp:taxon-name-part></tp:taxon-name></italic> (Poir.) Merr. - <xref ref-type="bibr" rid="B11376018">Orr and Dickerson (1967)</xref> / mountain soil - <xref ref-type="bibr" rid="B11376460">Thorne (1974)</xref>) and Indomalayan (<bold>India</bold>, soil near roots of apple - <xref ref-type="bibr" rid="B11374415">Jairajpuri and Loof (1967)</xref> / <italic><tp:taxon-name><tp:taxon-name-part taxon-name-part-type="genus" reg="Pinus">Pinus</tp:taxon-name-part><tp:taxon-name-part taxon-name-part-type="species" reg="pinea">pinea</tp:taxon-name-part></tp:taxon-name></italic> L. - <xref ref-type="bibr" rid="B11373130">Ahmad and Jairajpuri (1980)</xref>) enclaves.</p></tp:treatment-sec><tp:treatment-sec sec-type="Taxon discussion"><title>Taxon discussion</title><p><italic><tp:taxon-name><tp:taxon-name-part taxon-name-part-type="genus" reg="Enchodelus">Enchodelus</tp:taxon-name-part><tp:taxon-name-part taxon-name-part-type="species" reg="macrodorus">macrodorus</tp:taxon-name-part></tp:taxon-name></italic> was originally described by <xref ref-type="bibr" rid="B11374167">de Man (1880)</xref> from the Netherlands. It is the most widely spread <italic><tp:taxon-name><tp:taxon-name-part taxon-name-part-type="genus" reg="Enchodelus">Enchodelus</tp:taxon-name-part></tp:taxon-name></italic> species. <xref ref-type="bibr" rid="B11243543">Guerrero and Peňa-Santiago (2007)</xref> and <xref ref-type="bibr" rid="B11374311">Guerrero et al. (2008b)</xref> re-described American specimens of <italic><tp:taxon-name><tp:taxon-name-part taxon-name-part-type="genus" reg="Enchodelus">E.</tp:taxon-name-part><tp:taxon-name-part taxon-name-part-type="species" reg="macrodorus">macrodorus</tp:taxon-name-part></tp:taxon-name></italic> studied by <xref ref-type="bibr" rid="B11376451">Thorne (1939)</xref>, noted that these specimens apparently fitted very well with those described by <xref ref-type="bibr" rid="B11374167">de Man (1880)</xref>, considered that many subsequent records of the species were doubtful or might correspond to other species, provided an emended diagnosis of this species and regarded the populations reported by <xref ref-type="bibr" rid="B11376451">Thorne (1939)</xref>, <xref ref-type="bibr" rid="B11374415">Jairajpuri and Loof (1967)</xref>, <xref ref-type="bibr" rid="B11373130">Ahmad and Jairajpuri (1980)</xref>, <xref ref-type="bibr" rid="B11375965">Nasira et al. (1992)</xref> and <xref ref-type="bibr" rid="B11373140">Ahmad et al. (2002)</xref>, also three of the populations reported by <xref ref-type="bibr" rid="B11376152">Popovici (1995a)</xref> to be conspecific with <italic><tp:taxon-name><tp:taxon-name-part taxon-name-part-type="genus" reg="Enchodelus">E.</tp:taxon-name-part><tp:taxon-name-part taxon-name-part-type="species" reg="macrodorus">macrodorus</tp:taxon-name-part></tp:taxon-name></italic>. Later <xref ref-type="bibr" rid="B11376036">Pedram et al. (2009)</xref> reported the species for the first time from Iran and presented the first integrative study of the species.</p></tp:treatment-sec><tp:treatment-sec sec-type="Notes"><title>Notes</title><sec sec-type="Morphological characterisation"><title>Morphological characterisation</title><p>Material examined. One female in good condition, mounted on one slide and collected from Rasquilla, Navalsauz, Avila Province, Spain, in grassland riparian zone close to the Alberche River (N 40º 24.350' W 05º 01.817', elevation 1247 m a.s.l.) in May 2021.</p><p>Measurements: Table <xref ref-type="table" rid="T11403401">1</xref>, Fig. <xref ref-type="fig" rid="F11403430">2</xref></p><p>Diagnosis (based in examined specimen)</p><p><italic><tp:taxon-name><tp:taxon-name-part taxon-name-part-type="genus" reg="Enchodelus">Enchodelus</tp:taxon-name-part><tp:taxon-name-part taxon-name-part-type="species" reg="macrodorus">macrodorus</tp:taxon-name-part></tp:taxon-name></italic> is characterised by its 1.44 mm long body, lip region 18.5 μm wide and offset by weak depression, odontostyle 39.0 μm long or 2.1 times lip region diameter, odontophore flanged and 1.1 times as long as odontostyle, neck 326 μm long, pharyngeal expansion occupying two-fifths of the total neck length, female genital system diovarian, uterus short (63, 68 μm long), <italic>pars refringens vaginae</italic> with two rectangular sclerotisations, vulva (V = 44%), tail short and rounded (20 μm, c = 71, c’ = 0.5) bearing saccate bodies.</p><p>Remarks</p><p>The studied female perfectly fits, morphologically and morphometrically, with the previous descriptions of this species, especially with the re-description of the Thorne material provided by <xref ref-type="bibr" rid="B11243543">Guerrero and Peňa-Santiago (2007)</xref>.</p></sec><sec sec-type="Molecular characterisation"><title>Molecular characterisation</title><p>One partial 18S rRNA and one D2-D3 of 28S rRNA gene sequences were obtained for this species. In the partial 18S rRNA (Fig. <xref ref-type="fig" rid="F11403442">3</xref>) gene tree, the sequence of the Spanish <italic><tp:taxon-name><tp:taxon-name-part taxon-name-part-type="genus" reg="Enchodelus">E.</tp:taxon-name-part><tp:taxon-name-part taxon-name-part-type="species" reg="macrodorus">macrodorus</tp:taxon-name-part></tp:taxon-name></italic> clustered together to another sequence of the same species (FJ042953) and inside of a highly-supported clade (PP = 100) with other <italic><tp:taxon-name><tp:taxon-name-part taxon-name-part-type="genus" reg="Enchodelus">Enchodelus</tp:taxon-name-part></tp:taxon-name></italic> spp. In the D2-D3 of 28S rRNA (Fig. <xref ref-type="fig" rid="F11403455">4</xref>) gene tree, the sequence of the Spanish <italic><tp:taxon-name><tp:taxon-name-part taxon-name-part-type="genus" reg="Enchodelus">E.</tp:taxon-name-part><tp:taxon-name-part taxon-name-part-type="species" reg="macrodorus">macrodorus</tp:taxon-name-part></tp:taxon-name></italic> formed a highly-supported clade (PP = 100) with <italic><tp:taxon-name><tp:taxon-name-part taxon-name-part-type="genus" reg="Enchodelus">E.</tp:taxon-name-part><tp:taxon-name-part taxon-name-part-type="species" reg="enguriensis">enguriensis</tp:taxon-name-part></tp:taxon-name></italic> sp. nov. and another three <italic><tp:taxon-name><tp:taxon-name-part taxon-name-part-type="genus" reg="Enchodelus">Enchodelus</tp:taxon-name-part></tp:taxon-name></italic> sequences from GenBank.</p><p>Regarding the molecular data for this species, it appears that the sequence AY593054 available in GenBank was incorrectly identified or labelled. This sequence is herein identified as belonging to <italic><tp:taxon-name><tp:taxon-name-part taxon-name-part-type="genus" reg="Pungentus">Pungentus</tp:taxon-name-part><tp:taxon-name-part taxon-name-part-type="species" reg="silvestris">silvestris</tp:taxon-name-part></tp:taxon-name></italic> (Figs <xref ref-type="fig" rid="F11403442">3</xref>, <xref ref-type="fig" rid="F11403455">4</xref>). Besides, the sequence AY284791, available in GenBank, was incorrectly identified too and most probably belongs to a <italic><tp:taxon-name><tp:taxon-name-part taxon-name-part-type="genus" reg="Pungentus">Pungentus</tp:taxon-name-part></tp:taxon-name></italic> species.</p></sec></tp:treatment-sec><tp:treatment-sec><!--Section generated to contain objects referenced in tp:taxon-treatment.--><table-wrap id="T11403401" position="float" orientation="portrait"><label>Table 1.</label><caption><p>Measurements of females, males and juveniles of <italic><tp:taxon-name><tp:taxon-name-part taxon-name-part-type="genus" reg="Enchodelus">Enchodelus</tp:taxon-name-part><tp:taxon-name-part taxon-name-part-type="species" reg="enguriensis">enguriensis</tp:taxon-name-part></tp:taxon-name></italic> sp. nov. from Georgia and <italic><tp:taxon-name><tp:taxon-name-part taxon-name-part-type="genus" reg="Enchodelus">Enchodelus</tp:taxon-name-part><tp:taxon-name-part taxon-name-part-type="species" reg="macrodorus">macrodorus</tp:taxon-name-part></tp:taxon-name></italic> from Spain. All measurements are in μm (except L in mm) and in the form: mean ± standard deviation with range.</p></caption><table rules="all" border="1"><tbody><tr><td rowspan="1" colspan="1">
              <bold>Character</bold>
            </td><td rowspan="1" colspan="7">
              <bold><italic><tp:taxon-name><tp:taxon-name-part taxon-name-part-type="genus" reg="Enchodelus">E.</tp:taxon-name-part><tp:taxon-name-part taxon-name-part-type="species" reg="enguriensis">enguriensis</tp:taxon-name-part></tp:taxon-name></italic> sp. nov.</bold>
            </td><td rowspan="1" colspan="1">
              <bold>
                <italic>
                  <tp:taxon-name><tp:taxon-name-part taxon-name-part-type="genus" reg="Enchodelus">E.</tp:taxon-name-part><tp:taxon-name-part taxon-name-part-type="species" reg="macrodorus">macrodorus</tp:taxon-name-part></tp:taxon-name>
                </italic>
              </bold>
            </td></tr><tr><td rowspan="1" colspan="1"/><td rowspan="1" colspan="1">♀ <italic>holotype</italic></td><td rowspan="1" colspan="1">Females<break/>(n = 3)</td><td rowspan="1" colspan="1">Males<break/>(n = 5)</td><td rowspan="1" colspan="1">J1<break/>(n = 1)</td><td rowspan="1" colspan="1">J2<break/>(n = 2)</td><td rowspan="1" colspan="1">J3<break/>(n = 3)</td><td rowspan="1" colspan="1">J4<break/>(n = 6)</td><td rowspan="1" colspan="1">Female<break/>(n = 1)</td></tr><tr><td rowspan="1" colspan="1">L</td><td rowspan="1" colspan="1">1.4</td><td rowspan="1" colspan="1">1.4; 1.2; 1.03</td><td rowspan="1" colspan="1">1.3±0.1<break/>(1.2 – 1.4)</td><td rowspan="1" colspan="1">0.25</td><td rowspan="1" colspan="1">0.45; 0.43</td><td rowspan="1" colspan="1">0.52; 0.55; 0.43</td><td rowspan="1" colspan="1">0.9±0.1<break/>(0.75-1.02)</td><td rowspan="1" colspan="1">1.44</td></tr><tr><td rowspan="1" colspan="1">a</td><td rowspan="1" colspan="1">25.6</td><td rowspan="1" colspan="1">23.3; 23.7; 20.2</td><td rowspan="1" colspan="1">26.0±0.9<break/>(24.6-27)</td><td rowspan="1" colspan="1">16.0</td><td rowspan="1" colspan="1">20.3; 17.0</td><td rowspan="1" colspan="1">17.2; 18.3; 14.8</td><td rowspan="1" colspan="1">22.1±2.5<break/>(19.2-25.6)</td><td rowspan="1" colspan="1">21.1</td></tr><tr><td rowspan="1" colspan="1">b</td><td rowspan="1" colspan="1">4.8</td><td rowspan="1" colspan="1">5.0; 4.2;-</td><td rowspan="1" colspan="1">4.6±0.1<break/>(4.5-4.7)</td><td rowspan="1" colspan="1">2.1</td><td rowspan="1" colspan="1">2.8; 2.7</td><td rowspan="1" colspan="1">2.7; 3.4; -</td><td rowspan="1" colspan="1">3.6±0.5<break/>(2.9-4.1)</td><td rowspan="1" colspan="1">4.4</td></tr><tr><td rowspan="1" colspan="1">c</td><td rowspan="1" colspan="1">69.1</td><td rowspan="1" colspan="1">58.3; 63.6; 54.2</td><td rowspan="1" colspan="1">56.6±5.1<break/>(51.3-63.5)</td><td rowspan="1" colspan="1">7.7</td><td rowspan="1" colspan="1">-; 20.3</td><td rowspan="1" colspan="1">27.2; 27.4; 23.9</td><td rowspan="1" colspan="1">47.7±6.7<break/>(39.5-57.1)</td><td rowspan="1" colspan="1">71.4</td></tr><tr><td rowspan="1" colspan="1">c'</td><td rowspan="1" colspan="1">0.7</td><td rowspan="1" colspan="1">0.6; 0.6; 0.6</td><td rowspan="1" colspan="1">0.7±0.1<break/>(0.5-0.8)</td><td rowspan="1" colspan="1">2.8</td><td rowspan="1" colspan="1">-; 1.2</td><td rowspan="1" colspan="1">0.8; 0.9; 0.8</td><td rowspan="1" colspan="1">0.7±0.1<break/>(0.5-0.8)</td><td rowspan="1" colspan="1">0.5</td></tr><tr><td rowspan="1" colspan="1">V%</td><td rowspan="1" colspan="1">49</td><td rowspan="1" colspan="1">50; 53; 50</td><td rowspan="1" colspan="1">-</td><td rowspan="1" colspan="1">-</td><td rowspan="1" colspan="1">-</td><td rowspan="1" colspan="1">-</td><td rowspan="1" colspan="1">-</td><td rowspan="1" colspan="1">44</td></tr><tr><td rowspan="1" colspan="1">Lip region diameter</td><td rowspan="1" colspan="1">16</td><td rowspan="1" colspan="1">16.5; 16; 16</td><td rowspan="1" colspan="1">16.4±0.5<break/>(16-17)</td><td rowspan="1" colspan="1">7</td><td rowspan="1" colspan="1">9; 9</td><td rowspan="1" colspan="1">-; 10; 11</td><td rowspan="1" colspan="1">13.1±0.7<break/>(12-13.5)</td><td rowspan="1" colspan="1">18.5</td></tr><tr><td rowspan="1" colspan="1">Odontostyle length</td><td rowspan="1" colspan="1">40</td><td rowspan="1" colspan="1">37; 37.5; 38.5</td><td rowspan="1" colspan="1">37.1±1.7<break/>(36-40)</td><td rowspan="1" colspan="1">7</td><td rowspan="1" colspan="1">9; 10</td><td rowspan="1" colspan="1">14; 15; 15</td><td rowspan="1" colspan="1">25.4±0.9<break/>(24-26.5)</td><td rowspan="1" colspan="1">39.0</td></tr><tr><td rowspan="1" colspan="1">Replacement odontostyle</td><td rowspan="1" colspan="1">-</td><td rowspan="1" colspan="1">-</td><td rowspan="1" colspan="1">-</td><td rowspan="1" colspan="1">8.5</td><td rowspan="1" colspan="1">14; 16</td><td rowspan="1" colspan="1">23; 23; 24</td><td rowspan="1" colspan="1">37.6±0.8<break/>(37-39)</td><td rowspan="1" colspan="1">-</td></tr><tr><td rowspan="1" colspan="1">Guiding ring</td><td rowspan="1" colspan="1">24</td><td rowspan="1" colspan="1">-; 25; 26.5</td><td rowspan="1" colspan="1">23.2±1.1<break/>(22-25)</td><td rowspan="1" colspan="1"/><td rowspan="1" colspan="1"/><td rowspan="1" colspan="1"/><td rowspan="1" colspan="1"/><td rowspan="1" colspan="1">25.5</td></tr><tr><td rowspan="1" colspan="1">Neck length</td><td rowspan="1" colspan="1">285</td><td rowspan="1" colspan="1">280; 290; -</td><td rowspan="1" colspan="1">283.0±9.7<break/>(270-295)</td><td rowspan="1" colspan="1">120</td><td rowspan="1" colspan="1">160; 160</td><td rowspan="1" colspan="1">190; 160; -</td><td rowspan="1" colspan="1">251.3±8.5<break/>(240-260)</td><td rowspan="1" colspan="1">326</td></tr><tr><td rowspan="1" colspan="1">Body diameter at:</td><td rowspan="1" colspan="1"/><td rowspan="1" colspan="1"/><td rowspan="1" colspan="1"/><td rowspan="1" colspan="1"/><td rowspan="1" colspan="1"/><td rowspan="1" colspan="1"/><td rowspan="1" colspan="1"/><td rowspan="1" colspan="1"/></tr><tr><td rowspan="1" colspan="1">pharynx base</td><td rowspan="1" colspan="1">47</td><td rowspan="1" colspan="1">53; 47.5; 47</td><td rowspan="1" colspan="1">45.7±1.5<break/>(44-47)</td><td rowspan="1" colspan="1">16</td><td rowspan="1" colspan="1">22; 24</td><td rowspan="1" colspan="1">30; 28; 28</td><td rowspan="1" colspan="1">37.6±3.2<break/>(35-43)</td><td rowspan="1" colspan="1">60</td></tr><tr><td rowspan="1" colspan="1">mid - body</td><td rowspan="1" colspan="1">54</td><td rowspan="1" colspan="1">60; 51; 51</td><td rowspan="1" colspan="1">50.4±2.4<break/>(47.5-53.5)</td><td rowspan="1" colspan="1">16</td><td rowspan="1" colspan="1">22; 25</td><td rowspan="1" colspan="1">30; 30; 29</td><td rowspan="1" colspan="1">39.3±3.9<break/>(34-46)</td><td rowspan="1" colspan="1">68</td></tr><tr><td rowspan="1" colspan="1">anus/cloacal aperture</td><td rowspan="1" colspan="1">30</td><td rowspan="1" colspan="1">37; 30; 32</td><td rowspan="1" colspan="1">35.6±3.6<break/>(31-40)</td><td rowspan="1" colspan="1">12</td><td rowspan="1" colspan="1">-; 18</td><td rowspan="1" colspan="1">23; 22; 24</td><td rowspan="1" colspan="1">28.1±1.2<break/>(26-29)</td><td rowspan="1" colspan="1">39</td></tr><tr><td rowspan="1" colspan="1">Prerectum length</td><td rowspan="1" colspan="1">124</td><td rowspan="1" colspan="1">-; 90; -</td><td rowspan="1" colspan="1">153.9±18.6<break/>(138-174)</td><td rowspan="1" colspan="1"/><td rowspan="1" colspan="1">-; 60</td><td rowspan="1" colspan="1">-; 58; 69</td><td rowspan="1" colspan="1">95.8±12.6<break/>(80-110)</td><td rowspan="1" colspan="1">185</td></tr><tr><td rowspan="1" colspan="1">Rectum length</td><td rowspan="1" colspan="1">33</td><td rowspan="1" colspan="1">33; 30; 34</td><td rowspan="1" colspan="1"/><td rowspan="1" colspan="1">10</td><td rowspan="1" colspan="1">-; 17</td><td rowspan="1" colspan="1">19; 16; -</td><td rowspan="1" colspan="1">27.6±2.1<break/>(25-30)</td><td rowspan="1" colspan="1">40</td></tr><tr><td rowspan="1" colspan="1">Tail length</td><td rowspan="1" colspan="1">20</td><td rowspan="1" colspan="1">24; 19; 19</td><td rowspan="1" colspan="1">23.4±2.9<break/>(19-26)</td><td rowspan="1" colspan="1">33</td><td rowspan="1" colspan="1">-; 21</td><td rowspan="1" colspan="1">19; 20; 18</td><td rowspan="1" colspan="1">18.3±2.5<break/>(15-22)</td><td rowspan="1" colspan="1">20</td></tr><tr><td rowspan="1" colspan="1">Genital primordium</td><td rowspan="1" colspan="1">-</td><td rowspan="1" colspan="1">-</td><td rowspan="1" colspan="1">-</td><td rowspan="1" colspan="1">8</td><td rowspan="1" colspan="1">14; 15</td><td rowspan="1" colspan="1">-; 15; -</td><td rowspan="1" colspan="1">38.6±3.6<break/>(34-43)</td><td rowspan="1" colspan="1">-</td></tr><tr><td rowspan="1" colspan="1">Spicule length</td><td rowspan="1" colspan="1">-</td><td rowspan="1" colspan="1">-</td><td rowspan="1" colspan="1">57.3±2.6<break/>(54-61)</td><td rowspan="1" colspan="1">-</td><td rowspan="1" colspan="1">-</td><td rowspan="1" colspan="1">-</td><td rowspan="1" colspan="1">-</td><td rowspan="1" colspan="1">-</td></tr><tr><td rowspan="1" colspan="1">Ventromedian supplements</td><td rowspan="1" colspan="1">-</td><td rowspan="1" colspan="1">-</td><td rowspan="1" colspan="1">9-10</td><td rowspan="1" colspan="1">-</td><td rowspan="1" colspan="1">-</td><td rowspan="1" colspan="1">-</td><td rowspan="1" colspan="1">-</td><td rowspan="1" colspan="1">-</td></tr></tbody></table></table-wrap><fig id="F11403430" position="float" orientation="portrait"><object-id xmlns:xlink="http://www.w3.org/1999/xlink" content-type="arpha" xlink:type="simple">90A1DA2C-A853-5217-95BA-39852A084DAC</object-id><object-id xmlns:xlink="http://www.w3.org/1999/xlink" content-type="doi" xlink:type="simple">10.3897/BDJ.12.e126315.figure2</object-id><label>Figure 2.</label><caption><p><italic><tp:taxon-name><tp:taxon-name-part taxon-name-part-type="genus" reg="Enchodelus">Enchodelus</tp:taxon-name-part><tp:taxon-name-part taxon-name-part-type="species" reg="macrodorus">macrodorus</tp:taxon-name-part></tp:taxon-name></italic> (de Man, 1880) Thorne, 1939, female. <bold>A</bold> Entire body; <bold>B-D</bold> Anterior region; <bold>E</bold> Neck; <bold>F</bold> Genital system; <bold>G</bold> Pharyngeal dorsal nuclei; <bold>H</bold> Pharyngeal intestinal junction; <bold>I</bold> Uterus and oviduct junction; <bold>J</bold> Vagina; <bold>K</bold> Posterior body region; <bold>L-N</bold> Tail ends (M detail of the lateral chord ending; N detail of the saccate bodies of tail). Scale bars: <bold>A</bold> 200 µm; <bold>B-D, G, H, J, L-N</bold> 10 µm; <bold>E, F, K</bold> 50 µm; <bold>I</bold> 20 µm.</p></caption><graphic xmlns:xlink="http://www.w3.org/1999/xlink" xlink:href="bdj-12-e126315-g002.jpg" position="float" id="oo_1032247.jpg" orientation="portrait" xlink:type="simple"><uri content-type="original_file" xlink:type="simple">https://binary.pensoft.net/fig/1032247</uri></graphic></fig><fig id="F11403442" position="float" orientation="portrait"><object-id xmlns:xlink="http://www.w3.org/1999/xlink" content-type="arpha" xlink:type="simple">87C449E2-4B64-5938-871E-AEA73822378B</object-id><object-id xmlns:xlink="http://www.w3.org/1999/xlink" content-type="doi" xlink:type="simple">10.3897/BDJ.12.e126315.figure3</object-id><label>Figure 3.</label><caption><p>Bayesian 50% majority rule consensus tree as inferred from the partial 18S rRNA gene sequence alignment under the GTR+I+G model. Posterior probability values more than 70% are given on appropriate clades. New sequences are indicated by bold letters.</p></caption><graphic xmlns:xlink="http://www.w3.org/1999/xlink" xlink:href="bdj-12-e126315-g003.jpg" position="float" id="oo_1032775.jpg" orientation="portrait" xlink:type="simple"><uri content-type="original_file" xlink:type="simple">https://binary.pensoft.net/fig/1032775</uri></graphic></fig><fig id="F11403455" position="float" orientation="portrait"><object-id xmlns:xlink="http://www.w3.org/1999/xlink" content-type="arpha" xlink:type="simple">637EC76D-8ED0-5142-8E62-9BDA84CB9530</object-id><object-id xmlns:xlink="http://www.w3.org/1999/xlink" content-type="doi" xlink:type="simple">10.3897/BDJ.12.e126315.figure4</object-id><label>Figure 4.</label><caption><p>Bayesian 50% majority rule consensus tree as inferred from the D2-D3 expansion segments of 28S rRNA gene sequence alignment under the GTR+I+G model. Posterior probability values more than 70% are given on appropriate clades. New sequences are indicated by bold letters.</p></caption><graphic xmlns:xlink="http://www.w3.org/1999/xlink" xlink:href="bdj-12-e126315-g004.jpg" position="float" id="oo_1032273.jpg" orientation="portrait" xlink:type="simple"><uri content-type="original_file" xlink:type="simple">https://binary.pensoft.net/fig/1032273</uri></graphic></fig></tp:treatment-sec><ref-list><ref id="B11374167"><element-citation xmlns:xlink="http://www.w3.org/1999/xlink" publication-type="article" xlink:type="simple"><person-group person-group-type="author"><name name-style="western"><surname>de Man</surname><given-names>JG</given-names></name></person-group><year>1880</year><article-title>Die einheimischen, frei in der reinen Erde und im süßen Wasser lebende Nematoden monographisch bearbeitet. Vorläufiger Bericht und descriptiv-systematischer Theil</article-title><source>Tijdschrift der Nederlandische Dierkundige Vereeniging</source><volume>5</volume><fpage>1</fpage><lpage>104</lpage><pub-id pub-id-type="doi">10.5281/zenodo.10852796</pub-id></element-citation></ref><ref id="B11374176"><element-citation xmlns:xlink="http://www.w3.org/1999/xlink" publication-type="article" xlink:type="simple"><person-group person-group-type="author"><name name-style="western"><surname>de Man</surname><given-names>J. G.</given-names></name></person-group><year>1884</year><article-title>Die, frei in der reinen Erde und im süssen Wasser lebenden Nematoden der niederländischen Fauna: eine systematisch-faunistische Monographie / von J.G de Man.</article-title><source>E. J. Brill, Leiden</source><fpage>1-206</fpage><pub-id pub-id-type="doi">10.5962/bhl.title.46884</pub-id></element-citation></ref><ref id="B11374185"><element-citation xmlns:xlink="http://www.w3.org/1999/xlink" publication-type="article" xlink:type="simple"><person-group person-group-type="author"><name name-style="western"><surname>de Man</surname><given-names>J. G.</given-names></name></person-group><year>1912</year><article-title>Helminthologische Beiträge</article-title><source>Zoologische Jahrbücher. Abteilung für Systematik</source><volume>15</volume><issue>1</issue><fpage>439</fpage><lpage>464</lpage><pub-id pub-id-type="doi">10.5281/zenodo.11003008</pub-id></element-citation></ref><ref id="B11375340"><element-citation xmlns:xlink="http://www.w3.org/1999/xlink" publication-type="article" xlink:type="simple"><person-group person-group-type="author"><name name-style="western"><surname>Menzel</surname><given-names>R.</given-names></name></person-group><year>1913</year><article-title><italic><tp:taxon-name><tp:taxon-name-part taxon-name-part-type="genus" reg="Mononchus">Mononchus</tp:taxon-name-part><tp:taxon-name-part taxon-name-part-type="species" reg="zschokkei">zschokkei</tp:taxon-name-part></tp:taxon-name></italic> n. sp. und einige wenig bekannte für die Schweiz nue freilebende Nematoden</article-title><source>Zoologischer Anzeiger</source><volume>42</volume><fpage>408</fpage><lpage>413</lpage><pub-id pub-id-type="doi">10.5281/zenodo.10797276</pub-id></element-citation></ref><ref id="B11373925"><element-citation xmlns:xlink="http://www.w3.org/1999/xlink" publication-type="article" xlink:type="simple"><person-group person-group-type="author"><name name-style="western"><surname>Brakenhoff</surname><given-names>H.</given-names></name></person-group><year>1914</year><article-title>Beitrag zur Kenntnis der Nematodenfauna des nordwestdeutschen Flachlandes</article-title><source>Abhandlungen des Naturwissenschaftlichen Vereins</source><volume>22</volume><fpage>267</fpage><lpage>311</lpage><pub-id pub-id-type="doi">10.5281/zenodo.10822935</pub-id></element-citation></ref><ref id="B11376442"><element-citation xmlns:xlink="http://www.w3.org/1999/xlink" publication-type="article" xlink:type="simple"><person-group person-group-type="author"><name name-style="western"><surname>Steiner</surname><given-names>G.</given-names></name></person-group><year>1914</year><article-title>Freilebende Nematoden aus der Schweiz. 1. Teil der vorläufigen Mitteilungen</article-title><source>Archiv für Hydrobiologie und Plantonkunde</source><volume>9</volume><fpage>259</fpage><lpage>276</lpage><pub-id pub-id-type="doi">10.5281/zenodo.11003080</pub-id></element-citation></ref><ref id="B11380201"><element-citation xmlns:xlink="http://www.w3.org/1999/xlink" publication-type="article" xlink:type="simple"><person-group person-group-type="author"><name name-style="western"><surname>Hofmänner</surname><given-names>B</given-names></name><name name-style="western"><surname>Menzel</surname><given-names>R.</given-names></name></person-group><year>1915</year><article-title>Die freilebenden Nematoden der Schweiz</article-title><source>Revue Suisse de Zoologie</source><volume>23</volume><fpage>109</fpage><lpage>243</lpage><pub-id pub-id-type="doi">10.5281/zenodo.11003145</pub-id></element-citation></ref><ref id="B11301243"><element-citation xmlns:xlink="http://www.w3.org/1999/xlink" publication-type="article" xlink:type="simple"><person-group person-group-type="author"><name name-style="western"><surname>Steiner</surname><given-names>G.</given-names></name></person-group><year>1916</year><article-title>Freilebende Nematoden von Nowaja-Semlja</article-title><source>Zoologischer Anzeiger</source><volume>47</volume><fpage>50</fpage><lpage>74</lpage><pub-id pub-id-type="doi">10.5281/zenodo.11003157</pub-id></element-citation></ref><ref id="B11301252"><element-citation xmlns:xlink="http://www.w3.org/1999/xlink" publication-type="article" xlink:type="simple"><person-group person-group-type="author"><name name-style="western"><surname>Steiner</surname><given-names>G.</given-names></name></person-group><year>1916</year><article-title>Beiträge zur geographischen Verbreitung freilebender Nematoden</article-title><source>Zoologischer Anzeiger</source><volume>46</volume><fpage>337</fpage><lpage>349</lpage><pub-id pub-id-type="doi">10.5281/zenodo.11003151</pub-id></element-citation></ref><ref id="B11375385"><element-citation xmlns:xlink="http://www.w3.org/1999/xlink" publication-type="article" xlink:type="simple"><person-group person-group-type="author"><name name-style="western"><surname>Micoletzky</surname><given-names>D. H.</given-names></name></person-group><year>1921</year><article-title>Die freilebenden Erd-nematoden</article-title><source>Archiv für Naturgeschichte</source><volume>87</volume><fpage>1</fpage><lpage>650</lpage><pub-id pub-id-type="doi">10.5281/zenodo.10932723</pub-id></element-citation></ref><ref id="B11376331"><element-citation xmlns:xlink="http://www.w3.org/1999/xlink" publication-type="article" xlink:type="simple"><person-group person-group-type="author"><name name-style="western"><surname>Schneider</surname><given-names>W.</given-names></name></person-group><year>1923</year><article-title>Niederrheinische freilebende Nematoden</article-title><source>Zoologischen Anzeiger</source><volume>56</volume><issue>11/13</issue><fpage>264</fpage><lpage>281</lpage><pub-id pub-id-type="doi">10.5281/zenodo.10801980</pub-id></element-citation></ref><ref id="B11375177"><element-citation xmlns:xlink="http://www.w3.org/1999/xlink" publication-type="article" xlink:type="simple"><person-group person-group-type="author"><name name-style="western"><surname>Kreis</surname><given-names>H. A.</given-names></name></person-group><year>1924</year><article-title>Die Seen im Aela- und Tinzenhorngebiet. II</article-title><source>Jahresbericht der Naturforschenden Gesellschaft Graubündens</source><volume>63</volume><fpage>3</fpage><lpage>48</lpage><pub-id pub-id-type="doi">10.5281/zenodo.10892109</pub-id></element-citation></ref><ref id="B11376415"><element-citation xmlns:xlink="http://www.w3.org/1999/xlink" publication-type="article" xlink:type="simple"><person-group person-group-type="author"><name name-style="western"><surname>Stefanski</surname><given-names>W.</given-names></name></person-group><year>1924</year><article-title>Étude sur les Nématodes muscicoles des environs de Zakopane (Massif du Tatra polonais)</article-title><source>Bulletin International de l’Académie Polonaise des Sciences et des Lettres</source><volume>1</volume><fpage>21</fpage><lpage>60</lpage></element-citation></ref><ref id="B11375394"><element-citation xmlns:xlink="http://www.w3.org/1999/xlink" publication-type="article" xlink:type="simple"><person-group person-group-type="author"><name name-style="western"><surname>Micoletzky</surname><given-names>D. H.</given-names></name></person-group><year>1925</year><article-title>Die freilebenden Süsswasser- und Moornematoden Dänemarks.</article-title><source>Mémoires de l’Académie Royale des Sciences et des Lettres de Danemark, Copenhague</source><volume>10</volume><fpage>57</fpage><lpage>310</lpage></element-citation></ref><ref id="B11376249"><element-citation xmlns:xlink="http://www.w3.org/1999/xlink" publication-type="article" xlink:type="simple"><person-group person-group-type="author"><name name-style="western"><surname>Rahm</surname><given-names>G</given-names></name></person-group><year>1925</year><article-title>Beitrag zur Kenntnis der Moostierwelt der preussischen Rheinlande. I. Systematisch beschreibender Teil</article-title><source>Archiv für Naturgeschichte</source><volume>90A</volume><fpage>153</fpage><lpage>214</lpage></element-citation></ref><ref id="B11376433"><element-citation xmlns:xlink="http://www.w3.org/1999/xlink" publication-type="article" xlink:type="simple"><person-group person-group-type="author"><name name-style="western"><surname>Stefanski</surname><given-names>W.</given-names></name></person-group><year>1927</year><article-title>Les nématodes libres des torrents de Sinaia avec les considérations sur les nématodes des torrents en général</article-title><source>Publicatiunile Societatii Naturalistilor din Romania</source><volume>9</volume><fpage>3</fpage><lpage>53</lpage><pub-id pub-id-type="doi">10.5281/zenodo.10942179</pub-id></element-citation></ref><ref id="B11376388"><element-citation xmlns:xlink="http://www.w3.org/1999/xlink" publication-type="article" xlink:type="simple"><person-group person-group-type="author"><name name-style="western"><surname>Soós</surname><given-names>Á</given-names></name></person-group><year>1936</year><article-title>Magyarország mohában élő fonalférgeiről</article-title><source>Állattani Közlemények</source><volume>1</volume><issue>1-2</issue><fpage>53</fpage><lpage>64</lpage><pub-id pub-id-type="doi">10.5281/zenodo.10944905</pub-id></element-citation></ref><ref id="B11373149"><element-citation xmlns:xlink="http://www.w3.org/1999/xlink" publication-type="article" xlink:type="simple"><person-group person-group-type="author"><name name-style="western"><surname>Allgén</surname><given-names>C. A.</given-names></name></person-group><year>1953</year><article-title>Terrestrial nematodes from Jan Mayen</article-title><source>Annals and Magazine of Natural History</source><volume>12</volume><issue>6</issue><fpage>665</fpage><lpage>688</lpage><pub-id pub-id-type="doi">10.1080/00222935308654469</pub-id></element-citation></ref><ref id="B11376353"><element-citation xmlns:xlink="http://www.w3.org/1999/xlink" publication-type="article" xlink:type="simple"><person-group person-group-type="author"><name name-style="western"><surname>Seidenschwarz</surname><given-names>L.</given-names></name></person-group><year>1923</year><article-title>Jahreszyklus freilebender Erdnematoden einer Tiroler Alpenwiese</article-title><source>Arbeiten aus dem Zoologischen Instituten der Universität Wien</source><volume>1</volume><fpage>37</fpage><lpage>71</lpage></element-citation></ref><ref id="B11373158"><element-citation xmlns:xlink="http://www.w3.org/1999/xlink" publication-type="article" xlink:type="simple"><person-group person-group-type="author"><name name-style="western"><surname>Allgén</surname><given-names>C. A.</given-names></name></person-group><year>1925</year><article-title>Beiträge zur Kenntnis der freilebenden Nematoden Schwedens</article-title><source>Arkiv för Zoologi</source><volume>18</volume><issue>5</issue><fpage>1</fpage><lpage>40</lpage></element-citation></ref><ref id="B11374203"><element-citation xmlns:xlink="http://www.w3.org/1999/xlink" publication-type="article" xlink:type="simple"><person-group person-group-type="author"><name name-style="western"><surname>Ditlevsen</surname><given-names>H.</given-names></name></person-group><year>1928</year><article-title>Free-living marine nematodes from Greenland Waters</article-title><source>Meddelelser om Grønland</source><volume>23</volume><issue>suppl.</issue><fpage>200</fpage><lpage>250</lpage></element-citation></ref><ref id="B11376469"><element-citation xmlns:xlink="http://www.w3.org/1999/xlink" publication-type="article" xlink:type="simple"><person-group person-group-type="author"><name name-style="western"><surname>Thorne</surname><given-names>G.</given-names></name><name name-style="western"><surname>Swanger</surname><given-names>H.</given-names></name></person-group><year>1936</year><article-title>A monograph of the nematode genera <italic><tp:taxon-name><tp:taxon-name-part taxon-name-part-type="genus" reg="Dorylaimus">Dorylaimus</tp:taxon-name-part></tp:taxon-name></italic> Dujardin, <italic><tp:taxon-name><tp:taxon-name-part taxon-name-part-type="genus" reg="Aporcelaimus">Aporcelaimus</tp:taxon-name-part></tp:taxon-name></italic> n.g, <italic><tp:taxon-name><tp:taxon-name-part taxon-name-part-type="genus" reg="Dorylaimoides">Dorylaimoides</tp:taxon-name-part></tp:taxon-name></italic> n.g. and <italic><tp:taxon-name><tp:taxon-name-part taxon-name-part-type="genus" reg="Pungentus">Pungentus</tp:taxon-name-part></tp:taxon-name></italic> n.g</article-title><source>Capita Zoologica</source><volume>6</volume><issue>4</issue><fpage>1</fpage><lpage>223</lpage><pub-id pub-id-type="doi">10.5281/zenodo.10845898</pub-id></element-citation></ref><ref id="B11373167"><element-citation xmlns:xlink="http://www.w3.org/1999/xlink" publication-type="article" xlink:type="simple"><person-group person-group-type="author"><name name-style="western"><surname>Altherr</surname><given-names>E.</given-names></name></person-group><year>1950</year><article-title>Les nématodes du Parc National Suisse (Nématodes libres du sol</article-title><source>Ergebnisse der Wissenschaftlichen Untersuchung des Schweiszerischen Nationalparks</source><volume>3</volume><issue>22</issue><fpage>3</fpage><lpage>46</lpage><pub-id pub-id-type="doi">10.5281/zenodo.10810253</pub-id></element-citation></ref><ref id="B11373295"><element-citation xmlns:xlink="http://www.w3.org/1999/xlink" publication-type="article" xlink:type="simple"><person-group person-group-type="author"><name name-style="western"><surname>Altherr</surname><given-names>E.</given-names></name></person-group><year>1952</year><article-title>Les nématodes du Parc National Suisse. (Nématodes libres du sol.) 2</article-title><source>Ergebnisse der wissenschaftlichen Untersuchungen des Schweizerischen Nationalparks</source><volume>3</volume><fpage>315</fpage><lpage>356</lpage><pub-id pub-id-type="doi">10.5281/zenodo.10814014</pub-id></element-citation></ref><ref id="B11373313"><element-citation xmlns:xlink="http://www.w3.org/1999/xlink" publication-type="article" xlink:type="simple"><person-group person-group-type="author"><name name-style="western"><surname>Andrássy</surname><given-names>I.</given-names></name></person-group><year>1952</year><article-title>Freilebende Nematoden aus dem Bükk-Gebirge</article-title><source>Annales Historico-Naturales Musei Nationalis Hungarici</source><volume>2</volume><issue>43</issue><fpage>13</fpage><lpage>65</lpage></element-citation></ref><ref id="B11376340"><element-citation xmlns:xlink="http://www.w3.org/1999/xlink" publication-type="chapter" xlink:type="simple"><person-group person-group-type="author"><name name-style="western"><surname>Schneider</surname><given-names>W</given-names></name></person-group><year>1939</year><chapter-title>Freilebende und pflanzenparasitische Nematoden.</chapter-title><person-group person-group-type="editor"><name name-style="western"><surname>Dahl</surname><given-names>F.</given-names></name></person-group><source>Die Tierwelt</source><publisher-name>Deutschlands Jena, (G. Fischer)</publisher-name><size units="page">36, 1-260.</size></element-citation></ref><ref id="B11373130"><element-citation xmlns:xlink="http://www.w3.org/1999/xlink" publication-type="article" xlink:type="simple"><person-group person-group-type="author"><name name-style="western"><surname>Ahmad</surname><given-names>M.</given-names></name><name name-style="western"><surname>Jairajpuri</surname><given-names>M. S.</given-names></name></person-group><year>1980</year><article-title>A review of the genus <italic><tp:taxon-name><tp:taxon-name-part taxon-name-part-type="genus" reg="Enchodelus">Enchodelus</tp:taxon-name-part></tp:taxon-name></italic> Thorne, 1939 with descriptions of species from India</article-title><source>Records of the Zoological Survey of India, Miscellaneous Publication, Occasional Paper</source><volume>15</volume><fpage>1</fpage><lpage>42</lpage><pub-id pub-id-type="doi">10.5281/zenodo.8145041</pub-id></element-citation></ref><ref id="B11374407"><element-citation xmlns:xlink="http://www.w3.org/1999/xlink" publication-type="book" xlink:type="simple"><person-group person-group-type="author"><name name-style="western"><surname>Jairajpuri</surname><given-names>M. S.</given-names></name><name name-style="western"><surname>Ahmad</surname><given-names>W.</given-names></name></person-group><year>1992</year><source>
            <tp:taxon-name><tp:taxon-name-part taxon-name-part-type="order">Dorylaimida</tp:taxon-name-part></tp:taxon-name>
          </source><publisher-name>E.J. Brill</publisher-name><publisher-loc>Leiden, New York, Kobenhavn, Koln</publisher-loc><size units="page">458</size><pub-id pub-id-type="doi">10.1163/9789004630475</pub-id></element-citation></ref><ref id="B11374092"><element-citation xmlns:xlink="http://www.w3.org/1999/xlink" publication-type="article" xlink:type="simple"><person-group person-group-type="author"><name name-style="western"><surname>Choi</surname><given-names>Y.</given-names></name><name name-style="western"><surname>Geraert</surname><given-names>E.</given-names></name><name name-style="western"><surname>Baek</surname><given-names>H.</given-names></name></person-group><year>1997</year><article-title>Taxonomie сtudy of <tp:taxon-name><tp:taxon-name-part taxon-name-part-type="superfamily">Dorylaimoidea</tp:taxon-name-part></tp:taxon-name> (<tp:taxon-name><tp:taxon-name-part taxon-name-part-type="phylum">Nematoda</tp:taxon-name-part></tp:taxon-name>: <tp:taxon-name><tp:taxon-name-part taxon-name-part-type="order">Dorylaimida</tp:taxon-name-part></tp:taxon-name>) from Korea</article-title><source>Korean Journal of Applied Entomology</source><volume>36</volume><fpage>1</fpage><lpage>29</lpage><pub-id pub-id-type="doi">10.5281/zenodo.10822464</pub-id></element-citation></ref><ref id="B11376451"><element-citation xmlns:xlink="http://www.w3.org/1999/xlink" publication-type="article" xlink:type="simple"><person-group person-group-type="author"><name name-style="western"><surname>Thorne</surname><given-names>G.</given-names></name></person-group><year>1939</year><article-title>A monograph of the nematodes of the superfamily <tp:taxon-name><tp:taxon-name-part taxon-name-part-type="superfamily">Dorylaimoidea</tp:taxon-name-part></tp:taxon-name></article-title><source>Capita Zoologica</source><volume>8</volume><fpage>1</fpage><lpage>261</lpage></element-citation></ref><ref id="B11400202"><element-citation xmlns:xlink="http://www.w3.org/1999/xlink" publication-type="book" xlink:type="simple"><person-group person-group-type="author"><name name-style="western"><surname>Goodey</surname><given-names>T</given-names></name></person-group><year>1951</year><source>Soil and freshwater nematodes, a monograph.</source><publisher-name>Methuen &amp; Co. Ltd. John Wiley &amp; Sons, Inc.</publisher-name><size units="page">390 S. mit 190 Abb.</size></element-citation></ref><ref id="B11380210"><element-citation xmlns:xlink="http://www.w3.org/1999/xlink" publication-type="article" xlink:type="simple"><person-group person-group-type="author"><name name-style="western"><surname>Altherr</surname><given-names>E.</given-names></name></person-group><year>1953</year><article-title>Nématodes du sol du Jura vaudois et francais</article-title><source>Bulletin de la Societe Vaudoise des Sciences Naturelles</source><volume>65</volume><issue>284</issue><fpage>429</fpage><lpage>460</lpage></element-citation></ref><ref id="B11373322"><element-citation xmlns:xlink="http://www.w3.org/1999/xlink" publication-type="article" xlink:type="simple"><person-group person-group-type="author"><name name-style="western"><surname>Andrássy</surname><given-names>I.</given-names></name></person-group><year>1958</year><article-title>Szabadonélő fonálférgek = <tp:taxon-name><tp:taxon-name-part taxon-name-part-type="phylum">Nematoda</tp:taxon-name-part></tp:taxon-name> libera</article-title><source>Magyarország állatvilága, Fauna Hungariae</source><volume>36</volume><fpage>1</fpage><lpage>362</lpage><pub-id pub-id-type="doi">10.5281/zenodo.10843089</pub-id></element-citation></ref><ref id="B11402485"><element-citation xmlns:xlink="http://www.w3.org/1999/xlink" publication-type="chapter" xlink:type="simple"><person-group person-group-type="author"><name name-style="western"><surname>Meyl</surname><given-names>A. H.</given-names></name></person-group><year>1961</year><chapter-title>Die freilebenden Erd- und Süßwassernematoden (Fadenwürmer)</chapter-title><person-group person-group-type="editor"><name name-style="western"><surname>Meyl</surname><given-names>AH</given-names></name><name name-style="western"><surname>Brohmer</surname><given-names>P</given-names></name><name name-style="western"><surname>Ehrmann</surname><given-names>P</given-names></name></person-group><source>Die Tierwelt Mitteleuropas</source><volume>1-5a</volume><publisher-name>Verlag Quelle &amp; Meyer</publisher-name><size units="page">164</size></element-citation></ref><ref id="B11376496"><element-citation xmlns:xlink="http://www.w3.org/1999/xlink" publication-type="article" xlink:type="simple"><person-group person-group-type="author"><name name-style="western"><surname>van Rossen</surname><given-names>H.</given-names></name><name name-style="western"><surname>Loof</surname><given-names>PAA.</given-names></name></person-group><year>1962</year><article-title>Notities over het voorkomen van enkele aaltjessoorten in Zweden</article-title><source>Verslagen en Mededelingen Plantenziektenkundige Dienst Wageningen</source><volume>136</volume><fpage>185</fpage><lpage>192</lpage><pub-id pub-id-type="doi">10.5281/zenodo.10845163</pub-id></element-citation></ref><ref id="B11374303"><element-citation xmlns:xlink="http://www.w3.org/1999/xlink" publication-type="book" xlink:type="simple"><person-group person-group-type="author"><name name-style="western"><surname>Goodey</surname><given-names>T .</given-names></name></person-group><year>1963</year><source>Soil and freshwater nematodes, a monograph.</source><edition>2nd Edition</edition><publisher-name>Methuen &amp; Co. Ltd. &amp; John Wiley &amp; Sons, Inc.</publisher-name><size units="page">xvi + 544</size><pub-id pub-id-type="doi">10.5281/zenodo.10891599</pub-id></element-citation></ref><ref id="B11374415"><element-citation xmlns:xlink="http://www.w3.org/1999/xlink" publication-type="article" xlink:type="simple"><person-group person-group-type="author"><name name-style="western"><surname>Jairajpuri</surname><given-names>M. S.</given-names></name><name name-style="western"><surname>Loof</surname><given-names>P. A.A.</given-names></name></person-group><year>1967</year><article-title>On some species of <italic><tp:taxon-name><tp:taxon-name-part taxon-name-part-type="genus" reg="Enchodelus">Enchodelus</tp:taxon-name-part></tp:taxon-name></italic> from India (<tp:taxon-name><tp:taxon-name-part taxon-name-part-type="phylum">Nematoda</tp:taxon-name-part></tp:taxon-name>: <tp:taxon-name><tp:taxon-name-part taxon-name-part-type="family">Dorylaimidae</tp:taxon-name-part></tp:taxon-name>)</article-title><source>Nematologica</source><volume>13</volume><fpage>501</fpage><lpage>508</lpage><pub-id pub-id-type="doi">10.1163/187529267X00292</pub-id></element-citation></ref><ref id="B11375322"><element-citation xmlns:xlink="http://www.w3.org/1999/xlink" publication-type="article" xlink:type="simple"><person-group person-group-type="author"><name name-style="western"><surname>Loof</surname><given-names>P. A.A.</given-names></name><name name-style="western"><surname>Coomans</surname><given-names>A.</given-names></name></person-group><year>1970</year><article-title>On the development and location of the oesophageal gland nuclei in the <tp:taxon-name><tp:taxon-name-part taxon-name-part-type="suborder">Dorylaimina</tp:taxon-name-part></tp:taxon-name></article-title><source>Proceedings IX International Nematology Symposium (Warsaw 1967), Zeszyty Problemowe Postępów Nauk Rolniczych</source><volume>92</volume><fpage>79</fpage><lpage>161</lpage></element-citation></ref><ref id="B11376541"><element-citation xmlns:xlink="http://www.w3.org/1999/xlink" publication-type="article" xlink:type="simple"><person-group person-group-type="author"><name name-style="western"><surname>Zullini</surname><given-names>A.</given-names></name></person-group><year>1970</year><article-title>I nematodo muscicoli della Val Zebru’(Parco Nazionale dello Stelvio</article-title><source>Istituto Lombardo (Rendiconti Scienze) B</source><volume>104</volume><fpage>88</fpage><lpage>137</lpage><pub-id pub-id-type="doi">10.5281/zenodo.10853167</pub-id></element-citation></ref><ref id="B11375263"><element-citation xmlns:xlink="http://www.w3.org/1999/xlink" publication-type="article" xlink:type="simple"><person-group person-group-type="author"><name name-style="western"><surname>Loof</surname><given-names>P. A.A.</given-names></name></person-group><year>1971</year><article-title>Free-living and plant parasitic nematodes from Spitzbergen, collected by Mr H. van Rossen</article-title><source>Mededelingen Landbouwhogeschool Wageningen</source><volume>71</volume><fpage>1</fpage><lpage>86</lpage><pub-id pub-id-type="doi">10.5281/zenodo.8152982</pub-id></element-citation></ref><ref id="B11376460"><element-citation xmlns:xlink="http://www.w3.org/1999/xlink" publication-type="article" xlink:type="simple"><person-group person-group-type="author"><name name-style="western"><surname>Thorne</surname><given-names>G.</given-names></name></person-group><year>1974</year><article-title>Nematodes of the Northern Great Plains. Part II. <tp:taxon-name><tp:taxon-name-part taxon-name-part-type="superfamily">Dorylaimoidea</tp:taxon-name-part></tp:taxon-name> in part (<tp:taxon-name><tp:taxon-name-part taxon-name-part-type="phylum">Nemata</tp:taxon-name-part></tp:taxon-name>: <tp:taxon-name><tp:taxon-name-part taxon-name-part-type="class">Adenophorea</tp:taxon-name-part></tp:taxon-name>)</article-title><source>South Dakota State University Agricultural Experiment Station Technical Bulletin.</source><volume>41</volume><fpage>1</fpage><lpage>120</lpage><pub-id pub-id-type="doi">10.5281/zenodo.10819204</pub-id></element-citation></ref><ref id="B11415526"><element-citation xmlns:xlink="http://www.w3.org/1999/xlink" publication-type="chapter" xlink:type="simple"><person-group person-group-type="author"><name name-style="western"><surname>Andrássy</surname><given-names>I.</given-names></name></person-group><year>1978</year><chapter-title>Nematoda. A checklist of the animals inhabiting European inland waters with account of their distribution and ecology</chapter-title><person-group person-group-type="editor"><name name-style="western"><surname>Illies</surname><given-names>J.</given-names></name></person-group><source>Limnofauna Europaea</source><size units="page">98-117</size></element-citation></ref><ref id="B11376010"><element-citation xmlns:xlink="http://www.w3.org/1999/xlink" publication-type="book" xlink:type="simple"><person-group person-group-type="author"><name name-style="western"><surname>Nesterov</surname><given-names>P. I.</given-names></name></person-group><year>1979</year><source>Plant-parasitic and free-living nematodes of South- West of USSR</source><publisher-name>Shtiintza</publisher-name><publisher-loc>Kshinev</publisher-loc><size units="page">312</size><comment content-type="language">Russian</comment></element-citation></ref><ref id="B11376514"><element-citation xmlns:xlink="http://www.w3.org/1999/xlink" publication-type="article" xlink:type="simple"><person-group person-group-type="author"><name name-style="western"><surname>Vinciguerra</surname><given-names>M. T.</given-names></name></person-group><year>1984</year><article-title>Description of two new species and remarks on some known species of nematodes from Sardinia</article-title><source>
            <tp:taxon-name><tp:taxon-name-part taxon-name-part-type="kingdom">Animalia</tp:taxon-name-part></tp:taxon-name>
          </source><volume>11</volume><fpage>127</fpage><lpage>134</lpage><pub-id pub-id-type="doi">10.5281/zenodo.10818919</pub-id></element-citation></ref><ref id="B11376532"><element-citation xmlns:xlink="http://www.w3.org/1999/xlink" publication-type="article" xlink:type="simple"><person-group person-group-type="author"><name name-style="western"><surname>Winiszewska-Slipinska</surname><given-names>G.</given-names></name></person-group><year>1987</year><article-title>The free-living soil nematodes (<tp:taxon-name><tp:taxon-name-part taxon-name-part-type="phylum">Nematoda</tp:taxon-name-part></tp:taxon-name>) of the Swietokrzyskich Mountains</article-title><source>Fragmenta Faunistica</source><volume>31</volume><fpage>11</fpage><lpage>41</lpage><comment content-type="language">Polish</comment><pub-id pub-id-type="doi">10.5281/zenodo.10854934</pub-id></element-citation></ref><ref id="B11373917"><element-citation xmlns:xlink="http://www.w3.org/1999/xlink" publication-type="book" xlink:type="simple"><person-group person-group-type="author"><name name-style="western"><surname>Bongers</surname><given-names>A. M.T.</given-names></name></person-group><year>1988</year><source>De nematoden van Nederland.</source><publisher-name>Stichting Uitgeverij Koninklijke Nederlandse Natuurhistorische Vereniging (Natuurhistorische bibliotheek van de KNNV 46)</publisher-name><publisher-loc>Utrecht</publisher-loc><size units="page">408</size><isbn>9789050110150</isbn><pub-id pub-id-type="doi">10.5281/zenodo.10822105</pub-id></element-citation></ref><ref id="B11374221"><element-citation xmlns:xlink="http://www.w3.org/1999/xlink" publication-type="article" xlink:type="simple"><person-group person-group-type="author"><name name-style="western"><surname>Eliava</surname><given-names>I. Y.</given-names></name><name name-style="western"><surname>Eliashvily</surname><given-names>T. S.</given-names></name></person-group><year>1990</year><article-title>Free-living nematodes from the family <tp:taxon-name><tp:taxon-name-part taxon-name-part-type="family">Nordiidae</tp:taxon-name-part></tp:taxon-name> (<tp:taxon-name><tp:taxon-name-part taxon-name-part-type="order">Dorylaimida</tp:taxon-name-part></tp:taxon-name>)</article-title><source>Metsniereba</source><issue>i</issue><fpage>1</fpage><lpage>104</lpage><comment content-type="language">Russian</comment></element-citation></ref><ref id="B11374294"><element-citation xmlns:xlink="http://www.w3.org/1999/xlink" publication-type="article" xlink:type="simple"><person-group person-group-type="author"><name name-style="western"><surname>Gerber</surname><given-names>K.</given-names></name></person-group><year>1991</year><article-title>Einige Nematoden aus alpinen Böden in denHohen Tauern (Österreich)</article-title><source>Linzer Biologische Beitraege</source><volume>23</volume><fpage>661</fpage><lpage>700</lpage><pub-id pub-id-type="doi">10.5281/zenodo.10883605</pub-id></element-citation></ref><ref id="B11375965"><element-citation xmlns:xlink="http://www.w3.org/1999/xlink" publication-type="article" xlink:type="simple"><person-group person-group-type="author"><name name-style="western"><surname>Nasira</surname><given-names>K.</given-names></name><name name-style="western"><surname>Firoza</surname><given-names>K.</given-names></name><name name-style="western"><surname>Maqbool</surname><given-names>M. A.</given-names></name></person-group><year>1992</year><article-title>Description of <italic><tp:taxon-name><tp:taxon-name-part taxon-name-part-type="genus" reg="Xiphinema">Xiphinema</tp:taxon-name-part><tp:taxon-name-part taxon-name-part-type="species" reg="karachiense">karachiense</tp:taxon-name-part></tp:taxon-name></italic> sp. n. and morphometric data on <italic><tp:taxon-name><tp:taxon-name-part taxon-name-part-type="genus" reg="Enchodelus">Enchodelus</tp:taxon-name-part><tp:taxon-name-part taxon-name-part-type="species" reg="macrodorus">macrodorus</tp:taxon-name-part></tp:taxon-name></italic> (de Man, 1880) Thorne, 1939 (<tp:taxon-name><tp:taxon-name-part taxon-name-part-type="phylum">Nematoda</tp:taxon-name-part></tp:taxon-name>: <tp:taxon-name><tp:taxon-name-part taxon-name-part-type="order">Dorylaimida</tp:taxon-name-part></tp:taxon-name>) from Pakistan</article-title><source>Fundamental and Applied Nematology</source><volume>15</volume><fpage>421</fpage><lpage>426</lpage><pub-id pub-id-type="doi">10.5281/zenodo.8122534</pub-id></element-citation></ref><ref id="B11376152"><element-citation xmlns:xlink="http://www.w3.org/1999/xlink" publication-type="article" xlink:type="simple"><person-group person-group-type="author"><name name-style="western"><surname>Popovici</surname><given-names>Iuliana</given-names></name></person-group><year>1995</year><article-title>New species of <italic><tp:taxon-name><tp:taxon-name-part taxon-name-part-type="genus" reg="Tubixaba">Tubixaba</tp:taxon-name-part></tp:taxon-name></italic> and <italic><tp:taxon-name><tp:taxon-name-part taxon-name-part-type="genus" reg="Enchodelus">Enchodelus</tp:taxon-name-part></tp:taxon-name></italic> (<tp:taxon-name><tp:taxon-name-part taxon-name-part-type="phylum">Nematoda</tp:taxon-name-part></tp:taxon-name>: <tp:taxon-name><tp:taxon-name-part taxon-name-part-type="order">Dorylaimida</tp:taxon-name-part></tp:taxon-name>) from Romania</article-title><source>Nematologica</source><volume>41</volume><fpage>435</fpage><lpage>448</lpage><pub-id pub-id-type="doi">10.1163/003925995x00396</pub-id></element-citation></ref><ref id="B11392041"><element-citation xmlns:xlink="http://www.w3.org/1999/xlink" publication-type="book" xlink:type="simple"><person-group person-group-type="author"><name name-style="western"><surname>Loof</surname><given-names>P. A.A.</given-names></name></person-group><year>1999</year><source><tp:taxon-name><tp:taxon-name-part taxon-name-part-type="phylum">Nematoda</tp:taxon-name-part></tp:taxon-name>, <tp:taxon-name><tp:taxon-name-part taxon-name-part-type="class">Adenophorea</tp:taxon-name-part></tp:taxon-name> (<tp:taxon-name><tp:taxon-name-part taxon-name-part-type="order">Dorylaimida</tp:taxon-name-part></tp:taxon-name>)</source><trans-title>Süßwasserfauna von Mitteleuropa</trans-title><publisher-name>Spektrum Akademischer Verlag</publisher-name><size units="page">246</size></element-citation></ref><ref id="B11373140"><element-citation xmlns:xlink="http://www.w3.org/1999/xlink" publication-type="article" xlink:type="simple"><person-group person-group-type="author"><name name-style="western"><surname>Ahmad</surname><given-names>W.</given-names></name><name name-style="western"><surname>Wu</surname><given-names>J.</given-names></name><name name-style="western"><surname>Shaheen</surname><given-names>A.</given-names></name></person-group><year>2002</year><article-title>Studies on the genus <italic><tp:taxon-name><tp:taxon-name-part taxon-name-part-type="genus" reg="Enchodelus">Enchodelus</tp:taxon-name-part></tp:taxon-name></italic> Thorne, 1939 (<tp:taxon-name><tp:taxon-name-part taxon-name-part-type="order">Dorylaimida</tp:taxon-name-part></tp:taxon-name>: <tp:taxon-name><tp:taxon-name-part taxon-name-part-type="family">Nordiidae</tp:taxon-name-part></tp:taxon-name>) from China</article-title><source>Journal of Nematode Morphology and Systematics</source><volume>4</volume><fpage>83</fpage><lpage>90</lpage><pub-id pub-id-type="doi">10.5281/zenodo.10683113</pub-id></element-citation></ref><ref id="B11376111"><element-citation xmlns:xlink="http://www.w3.org/1999/xlink" publication-type="article" xlink:type="simple"><person-group person-group-type="author"><name name-style="western"><surname>Poiras</surname><given-names>L.</given-names></name></person-group><year>2006</year><article-title>Nematodes in the deciduous forests of Moldova</article-title><source>Scientific bulletin of the National Museum of Ethnography and Natural History of Moldova</source><volume>4</volume><issue>17</issue><pub-id pub-id-type="doi">10.5281/zenodo.10717415</pub-id></element-citation></ref><ref id="B11243543"><element-citation xmlns:xlink="http://www.w3.org/1999/xlink" publication-type="article" xlink:type="simple"><person-group person-group-type="author"><name name-style="western"><surname>Guerrero</surname><given-names>P.</given-names></name><name name-style="western"><surname>Peňa-Santiago</surname><given-names>R.</given-names></name></person-group><year>2007</year><article-title>Redescription of <italic><tp:taxon-name><tp:taxon-name-part taxon-name-part-type="genus" reg="Enchodelus">Enchodelus</tp:taxon-name-part></tp:taxon-name></italic> species studied by Thorne in 1939 (<tp:taxon-name><tp:taxon-name-part taxon-name-part-type="order">Dorylaimida</tp:taxon-name-part></tp:taxon-name></article-title><source><tp:taxon-name><tp:taxon-name-part taxon-name-part-type="family">Nordiidae</tp:taxon-name-part></tp:taxon-name>). Nematology</source><volume>9</volume><fpage>93</fpage><lpage>121</lpage><pub-id pub-id-type="doi">10.1163/156854107779969646</pub-id></element-citation></ref><ref id="B11374311"><element-citation xmlns:xlink="http://www.w3.org/1999/xlink" publication-type="article" xlink:type="simple"><person-group person-group-type="author"><name name-style="western"><surname>Guerrero</surname><given-names>Pablo</given-names></name><name name-style="western"><surname>Liébanas</surname><given-names>Gracia</given-names></name><name name-style="western"><surname>Peña-Santiago</surname><given-names>Reyes</given-names></name></person-group><year>2008</year><article-title>Nematodes of the order <tp:taxon-name><tp:taxon-name-part taxon-name-part-type="order">Dorylaimida</tp:taxon-name-part></tp:taxon-name> from Andalucía Oriental, Spain. The genus <italic><tp:taxon-name><tp:taxon-name-part taxon-name-part-type="genus" reg="Enchodelus">Enchodelus</tp:taxon-name-part></tp:taxon-name></italic> Thorne, 1939. 2. Description of three known species with rounded tail and long odontostyle</article-title><source>Nematology</source><volume>10</volume><issue>4</issue><fpage>451</fpage><lpage>470</lpage><pub-id pub-id-type="doi">10.1163/156854108784513815</pub-id></element-citation></ref><ref id="B11376036"><element-citation xmlns:xlink="http://www.w3.org/1999/xlink" publication-type="article" xlink:type="simple"><person-group person-group-type="author"><name name-style="western"><surname>Pedram</surname><given-names>Majid</given-names></name><name name-style="western"><surname>Niknam</surname><given-names>Gholamreza</given-names></name><name name-style="western"><surname>Guerrero</surname><given-names>Pablo</given-names></name><name name-style="western"><surname>Ye</surname><given-names>Weimin</given-names></name><name name-style="western"><surname>Robbins</surname><given-names>Robert T.</given-names></name></person-group><year>2009</year><article-title>Morphological and molecular characterisation of <italic><tp:taxon-name><tp:taxon-name-part taxon-name-part-type="genus" reg="Enchodelus">Enchodelus</tp:taxon-name-part><tp:taxon-name-part taxon-name-part-type="species" reg="babakicus">babakicus</tp:taxon-name-part></tp:taxon-name></italic> n. sp. and <italic><tp:taxon-name><tp:taxon-name-part taxon-name-part-type="genus" reg="Enchodelus">E.</tp:taxon-name-part><tp:taxon-name-part taxon-name-part-type="species" reg="macrodorus">macrodorus</tp:taxon-name-part></tp:taxon-name></italic> Thorne, 1939 (<tp:taxon-name><tp:taxon-name-part taxon-name-part-type="phylum">Nematoda</tp:taxon-name-part></tp:taxon-name>: <tp:taxon-name><tp:taxon-name-part taxon-name-part-type="family">Nordiidae</tp:taxon-name-part></tp:taxon-name>) from Iran</article-title><source>Nematology</source><volume>11</volume><issue>6</issue><fpage>895</fpage><lpage>907</lpage><pub-id pub-id-type="doi">10.1163/156854109x430563</pub-id></element-citation></ref><ref id="B11346835"><element-citation xmlns:xlink="http://www.w3.org/1999/xlink" publication-type="article" xlink:type="simple"><person-group person-group-type="author"><name name-style="western"><surname>Andrássy</surname><given-names>I</given-names></name></person-group><year>2009</year><article-title>Free-living nematodes of Hungary (<tp:taxon-name><tp:taxon-name-part taxon-name-part-type="phylum">Nematoda</tp:taxon-name-part></tp:taxon-name> <tp:taxon-name><tp:taxon-name-part taxon-name-part-type="class">Errantia</tp:taxon-name-part></tp:taxon-name>)</article-title><source>III. Pedozoologica Hungarica</source><volume>5</volume><fpage>608</fpage><pub-id pub-id-type="doi">10.5281/zenodo.10821935</pub-id></element-citation></ref><ref id="B11374140"><element-citation xmlns:xlink="http://www.w3.org/1999/xlink" publication-type="article" xlink:type="simple"><person-group person-group-type="author"><name name-style="western"><surname>Ciobanu</surname><given-names>Marcel</given-names></name><name name-style="western"><surname>Popovici</surname><given-names>Iuliana</given-names></name><name name-style="western"><surname>Guerrero</surname><given-names>Pablo</given-names></name><name name-style="western"><surname>Peña-Santiago</surname><given-names>Reyes</given-names></name></person-group><year>2010</year><article-title>Nematodes of the order <tp:taxon-name><tp:taxon-name-part taxon-name-part-type="order">Dorylaimida</tp:taxon-name-part></tp:taxon-name> from Romania. The genus <italic><tp:taxon-name><tp:taxon-name-part taxon-name-part-type="genus" reg="Enchodelus">Enchodelus</tp:taxon-name-part></tp:taxon-name></italic> Thorne, 1939. 3. Species with rounded tail and long odontostyle</article-title><source>Nematology</source><volume>12</volume><issue>4</issue><fpage>609</fpage><lpage>618</lpage><pub-id pub-id-type="doi">10.1163/138855410x12628646275925</pub-id></element-citation></ref><ref id="B11374352"><element-citation xmlns:xlink="http://www.w3.org/1999/xlink" publication-type="article" xlink:type="simple"><person-group person-group-type="author"><name name-style="western"><surname>Holovachov</surname><given-names>Oleksandr</given-names></name></person-group><year>2014</year><article-title>Nematodes from terrestrial and freshwater habitats in the Arctic</article-title><source>Biodiversity Data Journal</source><volume>2</volume><pub-id pub-id-type="doi">10.3897/bdj.2.e1165</pub-id></element-citation></ref><ref id="B11376371"><element-citation xmlns:xlink="http://www.w3.org/1999/xlink" publication-type="article" xlink:type="simple"><person-group person-group-type="author"><name name-style="western"><surname>Shahina</surname><given-names>F.</given-names></name><name name-style="western"><surname>Nasira</surname><given-names>K.</given-names></name><name name-style="western"><surname>Firoza</surname><given-names>K.</given-names></name><name name-style="western"><surname>Erum</surname><given-names>Y. I.</given-names></name></person-group><year>2019</year><article-title>Overview of the nematode fauna of Pakistan</article-title><source>Pakistan Journal of Nematology</source><volume>37</volume><issue>2</issue><fpage>171</fpage><lpage>243</lpage><pub-id pub-id-type="doi">10.18681/pjn.v37.i02.p171-243</pub-id></element-citation></ref><ref id="B11376103"><element-citation xmlns:xlink="http://www.w3.org/1999/xlink" publication-type="book" xlink:type="simple"><person-group person-group-type="author"><name name-style="western"><surname>Peña-Santiago</surname><given-names>R</given-names></name></person-group><year>2021</year><source><tp:taxon-name><tp:taxon-name-part taxon-name-part-type="order">Dorylaimida</tp:taxon-name-part></tp:taxon-name> Mundi (<tp:taxon-name><tp:taxon-name-part taxon-name-part-type="phylum">Nematoda</tp:taxon-name-part></tp:taxon-name>) – Checklist of genera and species, with their records. Monographic Papers on Nematology</source><volume>Vol.7</volume><publisher-name>Editorial Universidad de Jaén</publisher-name><publisher-loc>Jaén</publisher-loc><size units="page">960</size><isbn>978-84-9159-452-9</isbn></element-citation></ref><ref id="B11375331"><element-citation xmlns:xlink="http://www.w3.org/1999/xlink" publication-type="article" xlink:type="simple"><person-group person-group-type="author"><name name-style="western"><surname>Loof</surname><given-names>P. A.A.</given-names></name><name name-style="western"><surname>Oostenbrink</surname><given-names>M.</given-names></name></person-group><year>1962</year><article-title>Bijdrage tot de kennis van de.aaltjesfauna van de Nederlandse boden</article-title><source>Verslag van den Plantenziektenkundigen Dienst Wageningen</source><volume>136</volume><issue>1</issue><fpage>176</fpage><lpage>184</lpage></element-citation></ref><ref id="B11374245"><element-citation xmlns:xlink="http://www.w3.org/1999/xlink" publication-type="article" xlink:type="simple"><person-group person-group-type="author"><name name-style="western"><surname>Franz</surname><given-names>H.</given-names></name></person-group><year>1942</year><article-title>Untersuchungen iiber die Kleintierwelt ostalpiner Boden. I. Die freilebenden Erdnematoden</article-title><source>Zoologische Jahrbücher</source><volume>75</volume><fpage>365</fpage></element-citation></ref><ref id="B11374262"><element-citation xmlns:xlink="http://www.w3.org/1999/xlink" publication-type="chapter" xlink:type="simple"><person-group person-group-type="author"><name name-style="western"><surname>Franz</surname><given-names>H.</given-names></name><name name-style="western"><surname>Gunhold</surname><given-names>H.</given-names></name></person-group><year>1954</year><chapter-title>Ordnung Nematoda</chapter-title><person-group person-group-type="editor"><name name-style="western"><surname>Franz</surname><given-names>H.</given-names></name></person-group><source>Die Nordost-Alpen im Spiegel ihrer Landtierwelt</source><publisher-name>I. Band, Universitatsverlag Wagner</publisher-name><publisher-loc>lnnsbrock</publisher-loc><size units="page">159-192</size></element-citation></ref><ref id="B11373331"><element-citation xmlns:xlink="http://www.w3.org/1999/xlink" publication-type="article" xlink:type="simple"><person-group person-group-type="author"><name name-style="western"><surname>Andrássy</surname><given-names>I.</given-names></name></person-group><year>1958</year><article-title>Erd- und Süsswassernematoden aus Bulgarien</article-title><source>Acta Zoologica Academiae Scientiarum Hungaricae</source><volume>4</volume><issue>1-2</issue><fpage>1</fpage><lpage>88</lpage></element-citation></ref><ref id="B11375159"><element-citation xmlns:xlink="http://www.w3.org/1999/xlink" publication-type="article" xlink:type="simple"><person-group person-group-type="author"><name name-style="western"><surname>Katalan-Gateva</surname><given-names>Sch,</given-names></name></person-group><year>1968</year><article-title>Die Phytonematodenfauna der Hochgebirgepflanzen und der endemischen Pflanzen in dem Piringebirge</article-title><source>Annual of Sofia University, Faculty of Biology</source><volume>L</volume><issue>1</issue><fpage>171</fpage><lpage>184</lpage></element-citation></ref><ref id="B11374321"><element-citation xmlns:xlink="http://www.w3.org/1999/xlink" publication-type="chapter" xlink:type="simple"><person-group person-group-type="author"><name name-style="western"><surname>Háněl</surname><given-names>L</given-names></name></person-group><year>1998</year><chapter-title>Soil nematodes of grassland-meadow ecosystems in the Czech Republic, Central Europe.</chapter-title><person-group person-group-type="editor"><name name-style="western"><surname>De Goede</surname><given-names>R.</given-names></name><name name-style="western"><surname>Bongers</surname><given-names>T.</given-names></name></person-group><source>Nematode communities of northern temperate grassland ecosystems</source><publisher-name>Focus Verlag</publisher-name><publisher-loc>Gießen</publisher-loc><size units="page">95-122</size></element-citation></ref><ref id="B11380163"><element-citation xmlns:xlink="http://www.w3.org/1999/xlink" publication-type="chapter" xlink:type="simple"><person-group person-group-type="author"><name name-style="western"><surname>Diedrich</surname><given-names>C.</given-names></name><name name-style="western"><surname>Broll</surname><given-names>G.</given-names></name><name name-style="western"><surname>Sturhan</surname><given-names>D.</given-names></name></person-group><year>1998</year><chapter-title>The nematode fauna of two wet grassland sites in Northwest-Germany with various management practices.</chapter-title><person-group person-group-type="editor"><name name-style="western"><surname>Goede</surname><given-names>RGM</given-names></name><name name-style="western"><surname>Bongers</surname><given-names>T</given-names></name></person-group><source>Nematode communities of northern temperate grassland ecosystems</source><publisher-name>Focus</publisher-name><size units="page">47-55</size></element-citation></ref><ref id="B11375376"><element-citation xmlns:xlink="http://www.w3.org/1999/xlink" publication-type="article" xlink:type="simple"><person-group person-group-type="author"><name name-style="western"><surname>Michiels</surname><given-names>Iris C.</given-names></name><name name-style="western"><surname>Traunspurger</surname><given-names>Walter</given-names></name></person-group><year>2005</year><article-title>Benthic community patterns and the composition of feeding types and reproductive modes in freshwater nematodes</article-title><source>Nematology</source><volume>7</volume><issue>1</issue><fpage>21</fpage><lpage>36</lpage><pub-id pub-id-type="doi">10.1163/1568541054192234</pub-id></element-citation></ref><ref id="B11376406"><element-citation xmlns:xlink="http://www.w3.org/1999/xlink" publication-type="article" xlink:type="simple"><person-group person-group-type="author"><name name-style="western"><surname>Soós</surname><given-names>Á</given-names></name></person-group><year>1940</year><article-title>Magyarország szabadon élő fonalférgeinek jegyzéke</article-title><source>Annales historico-naturales Musei nationalis hungarici</source><volume>33</volume><fpage>79</fpage><lpage>97</lpage><uri xlink:type="simple">https://zenodo.org/records/10838638</uri></element-citation></ref><ref id="B11376397"><element-citation xmlns:xlink="http://www.w3.org/1999/xlink" publication-type="article" xlink:type="simple"><person-group person-group-type="author"><name name-style="western"><surname>Soós</surname><given-names>Á</given-names></name></person-group><year>1940</year><article-title>Beiträge zur Kenntnis der moosbewohnenden Nematoden Ungarns</article-title><source>Fragmenta Faunistica Hungarica</source><volume>3</volume><issue>3</issue><fpage>68</fpage><lpage>71</lpage></element-citation></ref><ref id="B11373348"><element-citation xmlns:xlink="http://www.w3.org/1999/xlink" publication-type="chapter" xlink:type="simple"><person-group person-group-type="author"><name name-style="western"><surname>Andrássy</surname><given-names>I.</given-names></name></person-group><year>1996</year><chapter-title>Free-living nematodes in the Bükk Mountains, Hungary</chapter-title><person-group person-group-type="editor"><name name-style="western"><surname>Mahunka</surname><given-names>S</given-names></name><name name-style="western"><surname>Zombori</surname><given-names>L</given-names></name></person-group><source>The fauna of the Bükk National Park</source><publisher-loc>Budapest</publisher-loc><size units="page">33-63</size></element-citation></ref><ref id="B11374380"><element-citation xmlns:xlink="http://www.w3.org/1999/xlink" publication-type="article" xlink:type="simple"><person-group person-group-type="author"><name name-style="western"><surname>Jabbari</surname><given-names>H.</given-names></name><name name-style="western"><surname>Niknam</surname><given-names>G.</given-names></name><name name-style="western"><surname>Fallahi</surname><given-names>A.</given-names></name><name name-style="western"><surname>Zahedi Asl</surname><given-names>E.</given-names></name><name name-style="western"><surname>Nikdel</surname><given-names>M.</given-names></name></person-group><year>2019</year><article-title>Report of six dorylaim nematodes from Arasbaran Forestry - Iran</article-title><source>Journal of Plant Protection</source><volume>33</volume><issue>1</issue><fpage>144</fpage><lpage>157</lpage><pub-id pub-id-type="doi">10.22067/jpp.v33i2.76301</pub-id></element-citation></ref><ref id="B11375992"><element-citation xmlns:xlink="http://www.w3.org/1999/xlink" publication-type="article" xlink:type="simple"><person-group person-group-type="author"><name name-style="western"><surname>Nasira</surname><given-names>K.</given-names></name><name name-style="western"><surname>Shamim</surname><given-names>S.</given-names></name><name name-style="western"><surname>Shahina</surname><given-names>F.</given-names></name></person-group><year>2016</year><article-title>Diversity of fresh water nematode fauna from different locations of Sindh, Pakistan</article-title><source>Pakistan Journal of Nematology</source><volume>34</volume><issue>1</issue><fpage>25</fpage><lpage>51</lpage><pub-id pub-id-type="doi">10.18681/pjn.v34.i01.p25</pub-id></element-citation></ref><ref id="B11375983"><element-citation xmlns:xlink="http://www.w3.org/1999/xlink" publication-type="article" xlink:type="simple"><person-group person-group-type="author"><name name-style="western"><surname>Nasira</surname><given-names>K.</given-names></name><name name-style="western"><surname>Shamim</surname><given-names>S.</given-names></name></person-group><year>2018</year><article-title>Nematode community structure and trophic group composition of fresh water nematodes from Sindh, Pakistan</article-title><source>Pakistan Journal of Nematology</source><volume>36</volume><issue>1</issue><fpage>1</fpage><lpage>26</lpage><pub-id pub-id-type="doi">10.18681/pjn.v36.i01.p1-26</pub-id></element-citation></ref><ref id="B11373961"><element-citation xmlns:xlink="http://www.w3.org/1999/xlink" publication-type="article" xlink:type="simple"><person-group person-group-type="author"><name name-style="western"><surname>Brzeski</surname><given-names>M.</given-names></name></person-group><year>1963</year><article-title>Nematoden (<tp:taxon-name><tp:taxon-name-part taxon-name-part-type="phylum">Nematoda</tp:taxon-name-part></tp:taxon-name>) des Stadtparks in Skierniewice. I Erdnematoden</article-title><source>Fragmenta Faunistica</source><volume>10</volume><fpage>441</fpage><lpage>461</lpage><comment content-type="language">Polish</comment></element-citation></ref><ref id="B11373970"><element-citation xmlns:xlink="http://www.w3.org/1999/xlink" publication-type="article" xlink:type="simple"><person-group person-group-type="author"><name name-style="western"><surname>Brzeski</surname><given-names>M. W.</given-names></name><name name-style="western"><surname>Winiszewska-Slipinska</surname><given-names>G.</given-names></name></person-group><year>1996</year><article-title>Preliminary list of the soil inhabiting nematodes of the Bialoweza primeval forest</article-title><source>Fragmenta Faunistica</source><volume>39</volume><fpage>245</fpage><lpage>257</lpage><comment content-type="language">Polish</comment><pub-id pub-id-type="doi">10.3161/00159301FF1996.39.17.245</pub-id></element-citation></ref><ref id="B11376424"><element-citation xmlns:xlink="http://www.w3.org/1999/xlink" publication-type="article" xlink:type="simple"><person-group person-group-type="author"><name name-style="western"><surname>Stefanski</surname><given-names>W.</given-names></name></person-group><year>1926</year><article-title>Sur les Nematodes libres des torrents de Sinai (Roumanie)</article-title><source>Note preliminaire Internationale Revue der Hydrobiologie Leipzig</source><volume>15</volume><fpage>347</fpage><lpage>357</lpage><pub-id pub-id-type="doi">10.1002/iroh.19260150506</pub-id></element-citation></ref><ref id="B11376138"><element-citation xmlns:xlink="http://www.w3.org/1999/xlink" publication-type="chapter" xlink:type="simple"><person-group person-group-type="author"><name name-style="western"><surname>Popovici</surname><given-names>I.</given-names></name></person-group><year>1993</year><chapter-title>Structura qi dinamica comunitáqílor de nematode (Nematoria)</chapter-title><person-group person-group-type="editor"><name name-style="western"><surname>Popovici</surname><given-names>I.</given-names></name></person-group><source>Parcul Nagional Retezat-Studii ecologice (Retezat National Park-Ecological Studies)</source><publisher-name>West Side</publisher-name><publisher-loc>Brașov</publisher-loc><size units="page">200-214</size></element-citation></ref><ref id="B11376161"><element-citation xmlns:xlink="http://www.w3.org/1999/xlink" publication-type="article" xlink:type="simple"><person-group person-group-type="author"><name name-style="western"><surname>Popovici</surname><given-names>I.</given-names></name></person-group><year>1995</year><article-title>Specific and trophic diversity of soil nematodes in forest ecosystems from the Zarand Mointains</article-title><source>Travaux de l`Institut de Spéologie "Émile Racovitza", Bucarest</source><volume>34</volume><fpage>131</fpage><lpage>140</lpage></element-citation></ref><ref id="B11376231"><element-citation xmlns:xlink="http://www.w3.org/1999/xlink" publication-type="conference-preoceeding" xlink:type="simple"><person-group person-group-type="author"><name name-style="western"><surname>Popovici</surname><given-names>I</given-names></name><name name-style="western"><surname>Ciobanu</surname><given-names>M</given-names></name></person-group><year>1997</year><source>Nematode diversity of vegetated cliffs of the Romanian Carpathians. Proceedings of the “Research, Conservation, Management” Conference</source><volume>I</volume><conf-loc>Aggtelek</conf-loc><publisher-name>Aggtelek National Park Directorate</publisher-name><size units="page">447-459</size></element-citation></ref><ref id="B11376178"><element-citation xmlns:xlink="http://www.w3.org/1999/xlink" publication-type="chapter" xlink:type="simple"><person-group person-group-type="author"><name name-style="western"><surname>Popovici</surname><given-names>I.</given-names></name></person-group><year>1998</year><chapter-title>Structure of nematode communities in mountain grasslands from Romania</chapter-title><person-group person-group-type="editor"><name name-style="western"><surname>De Goede</surname><given-names>R. G.M.</given-names></name><name name-style="western"><surname>Bongers</surname><given-names>T.</given-names></name></person-group><source>Nematode communities of northern temperate grassland ecosystems.</source><publisher-name>Focus Verlag</publisher-name><publisher-loc>Giessen</publisher-loc><size units="page">221-240</size></element-citation></ref><ref id="B11374101"><element-citation xmlns:xlink="http://www.w3.org/1999/xlink" publication-type="article" xlink:type="simple"><person-group person-group-type="author"><name name-style="western"><surname>Ciobanu</surname><given-names>M.</given-names></name><name name-style="western"><surname>Popovici</surname><given-names>I.</given-names></name></person-group><year>2001</year><article-title>Soil nematode fauna from the upper part basin of the Someşul Cald river. Lucrările celei de-a XVI Conferinţe Naţionale pentru Ştiinţa Solului</article-title><source>Suceava</source><volume>30B</volume><fpage>80</fpage><lpage>86</lpage></element-citation></ref><ref id="B11374110"><element-citation xmlns:xlink="http://www.w3.org/1999/xlink" publication-type="article" xlink:type="simple"><person-group person-group-type="author"><name name-style="western"><surname>Ciobanu</surname><given-names>M.</given-names></name><name name-style="western"><surname>Popovici</surname><given-names>I.</given-names></name></person-group><year>2017</year><article-title>Structural and functional diversity of nematode fauna associated with habitats located in the Natura 2000 site Apuseni (Romania)</article-title><source>Russian Journal of Nematology</source><volume>25</volume><issue>1</issue><fpage>23</fpage><lpage>36</lpage></element-citation></ref><ref id="B11375186"><element-citation xmlns:xlink="http://www.w3.org/1999/xlink" publication-type="chapter" xlink:type="simple"><person-group person-group-type="author"><name name-style="western"><surname>Kuzmin</surname><given-names>L. L.</given-names></name></person-group><year>1973</year><chapter-title>Fauna svobodnozhivushchikh nematod Zapadnogo Taimyra (Fauna of free-living nematodes at western Taymyr)</chapter-title><person-group person-group-type="editor"><name name-style="western"><surname>Tikhomirov</surname><given-names>B. A.</given-names></name></person-group><source>Biogeotsenozy taimyrskoi tundry i ikh produktivnost</source><publisher-name>Nauka</publisher-name><publisher-loc>Leningrad</publisher-loc><size units="page">139-147</size><comment content-type="language">Russian, with English summary)</comment></element-citation></ref><ref id="B11375209"><element-citation xmlns:xlink="http://www.w3.org/1999/xlink" publication-type="book" xlink:type="simple"><person-group person-group-type="author"><name name-style="western"><surname>Kuzmin</surname><given-names>L. L.</given-names></name><name name-style="western"><surname>Gagarin</surname><given-names>V. G.</given-names></name></person-group><year>1990</year><source>Katalog svobodnozhyvushchikh pochvennykh i presnovodnykh nematod Arktiki i Subarktiki.</source><trans-title>Catalogue of free-living soil and fresh-water nematodes of Arctic and Subarctic</trans-title><publisher-name>Vladimir State Pedagogical Institute</publisher-name><size units="page">65</size></element-citation></ref><ref id="B11374276"><element-citation xmlns:xlink="http://www.w3.org/1999/xlink" publication-type="article" xlink:type="simple"><person-group person-group-type="author"><name name-style="western"><surname>Gagarin</surname><given-names>V. G.</given-names></name></person-group><year>1997</year><article-title>Fauna of the free-living nematodes from the water bodies of the Novaya Zemlya archipelago</article-title><source>Biologia Vnuttrennikh Vod</source><volume>3</volume><fpage>33</fpage><lpage>40</lpage><comment content-type="language">Russian</comment></element-citation></ref><ref id="B11374285"><element-citation xmlns:xlink="http://www.w3.org/1999/xlink" publication-type="article" xlink:type="simple"><person-group person-group-type="author"><name name-style="western"><surname>Gagarin</surname><given-names>V. G.</given-names></name></person-group><year>2001</year><article-title>Review of free-living nematode fauna from fresh waters of the Russian Arctic and Subarctic</article-title><source>Biologia Vnutrennikh Vod</source><volume>2</volume><fpage>32</fpage><lpage>37</lpage><comment content-type="language">Russian</comment></element-citation></ref><ref id="B11374070"><element-citation xmlns:xlink="http://www.w3.org/1999/xlink" publication-type="chapter" xlink:type="simple"><person-group person-group-type="author"><name name-style="western"><surname>Chernov</surname><given-names>Y.</given-names></name><name name-style="western"><surname>Striganova</surname><given-names>R.</given-names></name><name name-style="western"><surname>Ananjeva</surname><given-names>I.</given-names></name><name name-style="western"><surname>Kuzmin</surname><given-names>L.</given-names></name></person-group><year>1979</year><chapter-title>Animal world of the polar desert at Cape Chelyuskin</chapter-title><person-group person-group-type="editor"><name name-style="western"><surname>Aleksandrova</surname><given-names>V. D.</given-names></name><name name-style="western"><surname>Matveyeva</surname><given-names>N. V.</given-names></name></person-group><source>Arkticheskie Tundry i Polyarnye Pustyni Taimyra</source><publisher-name>Nauka</publisher-name><size units="page">35-49</size><comment content-type="language">Russian</comment></element-citation></ref><ref id="B11376380"><element-citation xmlns:xlink="http://www.w3.org/1999/xlink" publication-type="book" xlink:type="simple"><person-group person-group-type="author"><name name-style="western"><surname>Soloveva</surname><given-names>G.</given-names></name><name name-style="western"><surname>Vasileva</surname><given-names>V.</given-names></name><name name-style="western"><surname>Gruzdeva</surname><given-names>L.</given-names></name></person-group><year>1976</year><source>Free-living and phytoparasitic nematodes North-West USSR</source><publisher-name>Nauka</publisher-name><size units="page">104</size><comment content-type="language">Russian</comment></element-citation></ref><ref id="B11375168"><element-citation xmlns:xlink="http://www.w3.org/1999/xlink" publication-type="article" xlink:type="simple"><person-group person-group-type="author"><name name-style="western"><surname>Koniar</surname><given-names>P.</given-names></name></person-group><year>1957</year><article-title>Zoocenóza machov vo vodopádoch a potokoch Vysokých Tatier</article-title><source>Acta Facultatis Rerum Naturalium Universitatis Comenianae, Zoologia</source><volume>2</volume><fpage>87</fpage><lpage>109</lpage></element-citation></ref><ref id="B11376286"><element-citation xmlns:xlink="http://www.w3.org/1999/xlink" publication-type="article" xlink:type="simple"><person-group person-group-type="author"><name name-style="western"><surname>Sabova</surname><given-names>M.</given-names></name><name name-style="western"><surname>Valocka</surname><given-names>B.</given-names></name><name name-style="western"><surname>Liskova</surname><given-names>M.</given-names></name></person-group><year>1979</year><article-title>Species of corn crop nematodes and their seasonal dynamics</article-title><source>Helminthologia</source><volume>16</volume><issue>1</issue><fpage>35</fpage><lpage>44</lpage></element-citation></ref><ref id="B11376295"><element-citation xmlns:xlink="http://www.w3.org/1999/xlink" publication-type="article" xlink:type="simple"><person-group person-group-type="author"><name name-style="western"><surname>Šály</surname><given-names>A</given-names></name></person-group><year>1979</year><article-title>Voľne žijúce nematódy Pieninského Národného Parku</article-title><source>Biológia Bratislava</source><volume>34</volume><fpage>119</fpage><lpage>132</lpage></element-citation></ref><ref id="B11375217"><element-citation xmlns:xlink="http://www.w3.org/1999/xlink" publication-type="article" xlink:type="simple"><person-group person-group-type="author"><name name-style="western"><surname>Liskova</surname><given-names>M.</given-names></name></person-group><year>1980</year><article-title>Nematodenfauna of the rhizosphere of <italic><tp:taxon-name><tp:taxon-name-part taxon-name-part-type="genus" reg="Vitis">Vitis</tp:taxon-name-part><tp:taxon-name-part taxon-name-part-type="species" reg="vinifera">vinifera</tp:taxon-name-part></tp:taxon-name></italic> L. in East Slovakia</article-title><source>Biologia (Bratislava)</source><volume>35</volume><fpage>357</fpage><lpage>366</lpage></element-citation></ref><ref id="B11376304"><element-citation xmlns:xlink="http://www.w3.org/1999/xlink" publication-type="article" xlink:type="simple"><person-group person-group-type="author"><name name-style="western"><surname>Šály</surname><given-names>A</given-names></name></person-group><year>1980</year><article-title>Dynamics of free-living nematodes in rhizosphere of <italic><tp:taxon-name><tp:taxon-name-part taxon-name-part-type="genus" reg="Alnus">Alnus</tp:taxon-name-part><tp:taxon-name-part taxon-name-part-type="species" reg="glutinosa">glutinosa</tp:taxon-name-part></tp:taxon-name></italic></article-title><source>Helminthologia</source><volume>17</volume><fpage>207</fpage><lpage>217</lpage></element-citation></ref><ref id="B11376313"><element-citation xmlns:xlink="http://www.w3.org/1999/xlink" publication-type="article" xlink:type="simple"><person-group person-group-type="author"><name name-style="western"><surname>Šály</surname><given-names>A</given-names></name></person-group><year>1985</year><article-title>Production of free living nematodes in the Protected landscape area of the Slovak Paradise</article-title><source>Ekológia</source><volume>268</volume><issue>4</issue><fpage>185</fpage><lpage>209</lpage></element-citation></ref><ref id="B11375254"><element-citation xmlns:xlink="http://www.w3.org/1999/xlink" publication-type="article" xlink:type="simple"><person-group person-group-type="author"><name name-style="western"><surname>Liskova</surname><given-names>M.</given-names></name><name name-style="western"><surname>Foffova</surname><given-names>E.</given-names></name><name name-style="western"><surname>Kubalova</surname><given-names>T.</given-names></name></person-group><year>1996</year><article-title>Nematode communities in forest nurseries of the Tatras National Park</article-title><source>Lesnícky Casopis - Forestry Journal</source><volume>42</volume><fpage>213</fpage><lpage>220</lpage></element-citation></ref><ref id="B11375235"><element-citation xmlns:xlink="http://www.w3.org/1999/xlink" publication-type="article" xlink:type="simple"><person-group person-group-type="author"><name name-style="western"><surname>Liskova</surname><given-names>M.</given-names></name><name name-style="western"><surname>Čerevkova</surname><given-names>A</given-names></name></person-group><year>2005</year><article-title>Nematode communities of river banks and adjacent meadows in the Slovak Republic</article-title><source>Helminthologia</source><volume>42</volume><issue>4</issue><fpage>223</fpage><lpage>232</lpage></element-citation></ref><ref id="B11374002"><element-citation xmlns:xlink="http://www.w3.org/1999/xlink" publication-type="article" xlink:type="simple"><person-group person-group-type="author"><name name-style="western"><surname>Čerevková</surname><given-names>A.</given-names></name></person-group><year>2006</year><article-title>Nematode communities in three types of grassland in the Slovak Republic</article-title><source>Helminthologia</source><volume>43</volume><issue>3</issue><fpage>171</fpage><lpage>176</lpage><pub-id pub-id-type="doi">10.2478/s11687-006-0032-y</pub-id></element-citation></ref><ref id="B11374011"><element-citation xmlns:xlink="http://www.w3.org/1999/xlink" publication-type="article" xlink:type="simple"><person-group person-group-type="author"><name name-style="western"><surname>Čerevková</surname><given-names>A.</given-names></name></person-group><year>2008</year><article-title>Nematode communities of the grasslands in Slovakia</article-title><source>Folia faunistica Slovaca</source><volume>13</volume><issue>8</issue><fpage>49</fpage><lpage>57</lpage></element-citation></ref><ref id="B11374052"><element-citation xmlns:xlink="http://www.w3.org/1999/xlink" publication-type="article" xlink:type="simple"><person-group person-group-type="author"><name name-style="western"><surname>Čerevková</surname><given-names>A.</given-names></name><name name-style="western"><surname>Renčo</surname><given-names>M.</given-names></name></person-group><year>2009</year><article-title>Soil nematode community changes associated with windfall and wildfire in forest soil at the High Tatras National Park, Slovak Republic</article-title><source>Helminthologia</source><volume>46</volume><issue>2</issue><fpage>123</fpage><lpage>130</lpage><pub-id pub-id-type="doi">10.2478/s11687-009-0024-9</pub-id></element-citation></ref><ref id="B11375245"><element-citation xmlns:xlink="http://www.w3.org/1999/xlink" publication-type="book" xlink:type="simple"><person-group person-group-type="author"><name name-style="western"><surname>Liskova</surname><given-names>M</given-names></name><name name-style="western"><surname>Čerevkova</surname><given-names>A</given-names></name></person-group><year>2011</year><source>Nematodes of the Slovak Republic</source><publisher-name>VEDA</publisher-name><size units="page">183</size><isbn>978-80-224-1167-7</isbn></element-citation></ref><ref id="B11374061"><element-citation xmlns:xlink="http://www.w3.org/1999/xlink" publication-type="article" xlink:type="simple"><person-group person-group-type="author"><name name-style="western"><surname>Čerevková</surname><given-names>A</given-names></name><name name-style="western"><surname>Renčo</surname><given-names>M</given-names></name><name name-style="western"><surname>Cagáň</surname><given-names>L</given-names></name></person-group><year>2013</year><article-title>Short-term effects of forest disturbances on soil nematode communities in European mountain spruce forests.</article-title><source>Journal of helminthology</source><volume>87</volume><issue>3</issue><fpage>376</fpage><lpage>85</lpage><pub-id pub-id-type="doi">10.1017/S0022149X12000508</pub-id></element-citation></ref><ref id="B11376258"><element-citation xmlns:xlink="http://www.w3.org/1999/xlink" publication-type="article" xlink:type="simple"><person-group person-group-type="author"><name name-style="western"><surname>Renčo</surname><given-names>Marek</given-names></name></person-group><year>2013</year><article-title>Parazitické nematódy rastlín a voľne žijúce pôdne nematódy vo vybraných lesných škôlkach Slovenska</article-title><source>Forestry Journal</source><volume>59</volume><issue>4</issue><fpage>264</fpage><lpage>275</lpage></element-citation></ref><ref id="B11374029"><element-citation xmlns:xlink="http://www.w3.org/1999/xlink" publication-type="chapter" xlink:type="simple"><person-group person-group-type="author"><name name-style="western"><surname>Čerevková</surname><given-names>A</given-names></name><name name-style="western"><surname>Cagan</surname><given-names>L.</given-names></name></person-group><year>2015</year><chapter-title>Influence of insecticides applied against Western Corn rootworm (<italic>Diabrotica virgifera virgifera</italic>) larvae on soil nematode communities.</chapter-title><person-group person-group-type="editor"><name name-style="western"><surname>Montgomery</surname><given-names>J</given-names></name></person-group><source>Insecticides: occurrence, global threats and ecological impact</source><publisher-name>NOVA Science Publishers</publisher-name><publisher-loc>New York</publisher-loc><size units="page">135-148</size></element-citation></ref><ref id="B11374334"><element-citation xmlns:xlink="http://www.w3.org/1999/xlink" publication-type="article" xlink:type="simple"><person-group person-group-type="author"><name name-style="western"><surname>Háněl</surname><given-names>L.</given-names></name></person-group><year>2017</year><article-title>Soil nematodes in alpine meadows of the Tatra National Park (Slovak Republic)</article-title><source>Helminthologia</source><volume>54</volume><issue>1</issue><fpage>48</fpage><lpage>67</lpage><pub-id pub-id-type="doi">10.1515/helm-2017-0005</pub-id></element-citation></ref><ref id="B11376267"><element-citation xmlns:xlink="http://www.w3.org/1999/xlink" publication-type="article" xlink:type="simple"><person-group person-group-type="author"><name name-style="western"><surname>Renčo</surname><given-names>M.</given-names></name><name name-style="western"><surname>Čerevková</surname><given-names>A.</given-names></name></person-group><year>2017</year><article-title>Windstorms as mediator of soil nematode community changes: Evidence from European spruce forest</article-title><source>Helminthologia</source><volume>54</volume><issue>1</issue><fpage>36</fpage><lpage>47</lpage><pub-id pub-id-type="doi">10.1515/helm-2017-0004</pub-id></element-citation></ref><ref id="B11374020"><element-citation xmlns:xlink="http://www.w3.org/1999/xlink" publication-type="article" xlink:type="simple"><person-group person-group-type="author"><name name-style="western"><surname>Čerevková</surname><given-names>Andrea</given-names></name><name name-style="western"><surname>Bobuľská</surname><given-names>Lenka</given-names></name><name name-style="western"><surname>Miklisová</surname><given-names>Dana</given-names></name><name name-style="western"><surname>Renčo</surname><given-names>Marek</given-names></name></person-group><year>2019</year><article-title>A case study of soil food web components affected by <italic><tp:taxon-name><tp:taxon-name-part taxon-name-part-type="genus" reg="Fallopia">Fallopia</tp:taxon-name-part><tp:taxon-name-part taxon-name-part-type="species" reg="japonica">japonica</tp:taxon-name-part></tp:taxon-name></italic> (<tp:taxon-name><tp:taxon-name-part taxon-name-part-type="family">Polygonaceae</tp:taxon-name-part></tp:taxon-name>) in three natural habitats in Central Europe</article-title><source>Journal of Nematology</source><volume>51</volume><issue>1</issue><fpage>1</fpage><lpage>16</lpage><pub-id pub-id-type="doi">10.21307/jofnem-2019-042</pub-id></element-citation></ref><ref id="B11375150"><element-citation xmlns:xlink="http://www.w3.org/1999/xlink" publication-type="article" xlink:type="simple"><person-group person-group-type="author"><name name-style="western"><surname>Jurová</surname><given-names>Jana</given-names></name><name name-style="western"><surname>Renčo</surname><given-names>Marek</given-names></name><name name-style="western"><surname>Gömöryová</surname><given-names>Erika</given-names></name><name name-style="western"><surname>Čerevková</surname><given-names>Andrea</given-names></name></person-group><year>2020</year><article-title>Effects of the invasive common milkweed (<italic><tp:taxon-name><tp:taxon-name-part taxon-name-part-type="genus" reg="Asclepias">Asclepias</tp:taxon-name-part><tp:taxon-name-part taxon-name-part-type="species" reg="syriaca">syriaca</tp:taxon-name-part></tp:taxon-name></italic>) on nematode communities in natural grasslands</article-title><source>Nematology</source><volume>22</volume><issue>4</issue><fpage>423</fpage><lpage>438</lpage><pub-id pub-id-type="doi">10.1163/15685411-00003314</pub-id></element-citation></ref><ref id="B11374043"><element-citation xmlns:xlink="http://www.w3.org/1999/xlink" publication-type="article" xlink:type="simple"><person-group person-group-type="author"><name name-style="western"><surname>Čerevková</surname><given-names>A.</given-names></name><name name-style="western"><surname>Miklisová</surname><given-names>D.</given-names></name><name name-style="western"><surname>Bobuľská</surname><given-names>L.</given-names></name><name name-style="western"><surname>Renčo</surname><given-names>M.</given-names></name></person-group><year>2020</year><article-title>Impact of the invasive plant <italic><tp:taxon-name><tp:taxon-name-part taxon-name-part-type="genus" reg="Solidago">Solidago</tp:taxon-name-part><tp:taxon-name-part taxon-name-part-type="species" reg="gigantea">gigantea</tp:taxon-name-part></tp:taxon-name></italic> on soil nematodes in a semi-natural grassland and a temperate broadleaved mixed forest</article-title><source>Journal of Helminthology</source><volume>94</volume><pub-id pub-id-type="doi">10.1017/s0022149x19000324</pub-id></element-citation></ref><ref id="B11376027"><element-citation xmlns:xlink="http://www.w3.org/1999/xlink" publication-type="article" xlink:type="simple"><person-group person-group-type="author"><name name-style="western"><surname>Palomo</surname><given-names>A.</given-names></name></person-group><year>1979</year><article-title>Consideraciones biocenóticas sobre la nematofauna edáfica de las Sierras de Gata y Béjar</article-title><source>Boletín de la Real Sociedad Española de Historia Natural</source><volume>77</volume><fpage>305</fpage><lpage>314</lpage></element-citation></ref><ref id="B11373890"><element-citation xmlns:xlink="http://www.w3.org/1999/xlink" publication-type="article" xlink:type="simple"><person-group person-group-type="author"><name name-style="western"><surname>Banage</surname><given-names>W. B.</given-names></name></person-group><year>1962</year><article-title>Some nematodes from the Moor House National Nature Reserve, Westmorland</article-title><source>Nematologica</source><volume>7</volume><issue>1</issue><fpage>32</fpage><lpage>36</lpage><pub-id pub-id-type="doi">10.1163/187529262x00710</pub-id></element-citation></ref><ref id="B11374343"><element-citation xmlns:xlink="http://www.w3.org/1999/xlink" publication-type="article" xlink:type="simple"><person-group person-group-type="author"><name name-style="western"><surname>Hodda</surname><given-names>M.</given-names></name><name name-style="western"><surname>Wanless</surname><given-names>F. R.</given-names></name></person-group><year>1994</year><article-title>Nematodes from an English chalk grassland: Species distributions</article-title><source>Nematologica</source><volume>40</volume><fpage>116</fpage><lpage>132</lpage><pub-id pub-id-type="doi">10.1163/003525994x00085</pub-id></element-citation></ref><ref id="B11376276"><element-citation xmlns:xlink="http://www.w3.org/1999/xlink" publication-type="article" xlink:type="simple"><person-group person-group-type="author"><name name-style="western"><surname>Ruess</surname><given-names>Liliane</given-names></name><name name-style="western"><surname>Sandbach</surname><given-names>Peter</given-names></name><name name-style="western"><surname>Cudlín</surname><given-names>Pavel</given-names></name><name name-style="western"><surname>Dighton</surname><given-names>John</given-names></name><name name-style="western"><surname>Crossley</surname><given-names>Alan</given-names></name></person-group><year>1996</year><article-title>Acid deposition in a spruce forest soil: effects on nematodes, mycorrhizas and fungal biomass</article-title><source>Pedobiologia</source><volume>40</volume><issue>1</issue><fpage>51</fpage><lpage>66</lpage><pub-id pub-id-type="doi">10.1016/s0031-4056(24)00332-9</pub-id></element-citation></ref><ref id="B11376487"><element-citation xmlns:xlink="http://www.w3.org/1999/xlink" publication-type="article" xlink:type="simple"><person-group person-group-type="author"><name name-style="western"><surname>Tulaganov</surname><given-names>A. T.</given-names></name></person-group><year>1958</year><article-title>Nematody sel'skokhozyaistvennykh kul'vid Uzbekistana i bor'ba s nimi</article-title><source>Trudy Sredneaziatskogo gosudarstvennogo universiteta</source><fpage>127</fpage><lpage>136</lpage><comment content-type="language">Russian</comment></element-citation></ref><ref id="B11376478"><element-citation xmlns:xlink="http://www.w3.org/1999/xlink" publication-type="article" xlink:type="simple"><person-group person-group-type="author"><name name-style="western"><surname>Tukhtasinov</surname><given-names>Farkhod</given-names></name></person-group><year>2023</year><article-title>To the question of the gracting method used to increase yield and greater resistance of vegetable crops to gall nematodes</article-title><source>Universum: Chemistry &amp; biology</source><volume>108</volume><issue>6</issue><pub-id pub-id-type="doi">10.32743/unichem.2023.108.6.15593</pub-id></element-citation></ref><ref id="B11376018"><element-citation xmlns:xlink="http://www.w3.org/1999/xlink" publication-type="article" xlink:type="simple"><person-group person-group-type="author"><name name-style="western"><surname>Orr</surname><given-names>C. C.</given-names></name><name name-style="western"><surname>Dickerson</surname><given-names>O. J.</given-names></name></person-group><year>1967</year><article-title>Nematodes in true prairie soils of Kansas</article-title><source>Transactions of the Kansas Academy of Science</source><volume>69</volume><fpage>317</fpage><lpage>334</lpage><pub-id pub-id-type="doi">10.2307/3627427</pub-id></element-citation></ref></ref-list></tp:taxon-treatment>
