# Supplementary material for: Cyber catalogue and revision of the nematode genus Enchodelus (Dorylaimida, Nordiidae)
Source: Biodivers Data J. 2024 Sep 19;12:e126315. doi: 10.3897/BDJ.12.e126315 (PMC11427809; doi:10.3897/BDJ.12.e126315)
Supplement: XML Treatment for Enchodelus analatus [file BDJ.12.e126315-treatment5.xml]

<!DOCTYPE tp:taxon-treatment
  PUBLIC "-//TaxonX//DTD Taxonomic Treatment Publishing DTD v0 20100105//EN" "tax-treatment-NSO.dtd">
<tp:taxon-treatment xmlns:tp="http://www.plazi.org/taxpub"><tp:treatment-meta><mixed-citation publication-type="journal"><person-group><name><surname>Elshishka</surname><given-names>Milka</given-names></name><name><surname>Mladenov</surname><given-names>Aleksandar</given-names></name><name><surname>Altash</surname><given-names>Stela</given-names></name><name><surname>Álvarez-Ortega</surname><given-names>Sergio</given-names></name><name><surname>Peña-Santiago</surname><given-names>Reyes</given-names></name><name><surname>Peneva</surname><given-names>Vlada</given-names></name></person-group><article-title>Cyber catalogue and revision of the nematode genus <italic><tp:taxon-name><tp:taxon-name-part taxon-name-part-type="genus" reg="Enchodelus">Enchodelus</tp:taxon-name-part></tp:taxon-name></italic> (<tp:taxon-name><tp:taxon-name-part taxon-name-part-type="order">Dorylaimida</tp:taxon-name-part></tp:taxon-name>, <tp:taxon-name><tp:taxon-name-part taxon-name-part-type="family">Nordiidae</tp:taxon-name-part></tp:taxon-name>)</article-title><source>Biodivers Data J</source><day>19</day><month>09</month><year>2024</year><volume>12</volume><pub-id pub-id-type="doi">10.3897/BDJ.12.e126315</pub-id></mixed-citation></tp:treatment-meta><tp:nomenclature><tp:taxon-name>
            <object-id xmlns:xlink="http://www.w3.org/1999/xlink" content-type="arpha" xlink:type="simple">38E94B85-0B85-50F6-93DC-C4BA35D3AD77</object-id>
            <tp:taxon-name-part taxon-name-part-type="genus">Enchodelus</tp:taxon-name-part>
            <tp:taxon-name-part taxon-name-part-type="species">analatus</tp:taxon-name-part>
            <object-id xmlns:xlink="http://www.w3.org/1999/xlink" content-type="zoobank" xlink:type="simple" object-id-type="ZooBank">8C88711B-E0E5-4A2D-A8F8-32917C746512</object-id>
            <object-id xmlns:xlink="http://www.w3.org/1999/xlink" xlink:type="simple" object-id-type="Catalogue of Life">https://www.catalogueoflife.org/data/taxon/9HDVL</object-id>
            <object-id xmlns:xlink="http://www.w3.org/1999/xlink" xlink:type="simple" object-id-type="GBIF">https://www.gbif.org/species/2282678</object-id>
            <object-id xmlns:xlink="http://www.w3.org/1999/xlink" xlink:type="simple" object-id-type="SIBiLS">https://sibils.text-analytics.ch/search/?query=enchodelus%20analatus#results-section</object-id>
          </tp:taxon-name><tp:taxon-authority>(Ditlevsen, 1927) Thorne, 1939</tp:taxon-authority><tp:nomenclature-citation-list><tp:nomenclature-citation><tp:taxon-name><tp:taxon-name-part taxon-name-part-type="genus" reg="Dorylaimus">Dorylaimus</tp:taxon-name-part> (<tp:taxon-name-part taxon-name-part-type="subgenus" reg="Doryllium">Doryllium</tp:taxon-name-part>) <tp:taxon-name-part taxon-name-part-type="species" reg="analatus">analatus</tp:taxon-name-part></tp:taxon-name><comment> Ditlevsen, 1927; <xref ref-type="bibr" rid="B11374194">Ditlevsen (1927)</xref> BLR: <ext-link xmlns:xlink="http://www.w3.org/1999/xlink" ext-link-type="uri" xlink:href="https://doi.org/10.5281/zenodo.10830636" xlink:type="simple">https://doi.org/10.5281/zenodo.10830636</ext-link></comment></tp:nomenclature-citation><tp:nomenclature-citation><tp:taxon-name>
                <tp:taxon-name-part taxon-name-part-type="genus" reg="Dorylaimellus">Dorylaimellus</tp:taxon-name-part>
                <tp:taxon-name-part taxon-name-part-type="species" reg="analatus">analatus</tp:taxon-name-part>
              </tp:taxon-name><comment> (Ditlevsen, 1927) Thorne &amp; Swanger, 1936; <xref ref-type="bibr" rid="B11376469">Thorne and Swanger (1936)</xref> BLR: <ext-link xmlns:xlink="http://www.w3.org/1999/xlink" ext-link-type="uri" xlink:href="https://doi.org/10.5281/zenodo.10845799" xlink:type="simple">https://doi.org/10.5281/zenodo.10845799</ext-link></comment></tp:nomenclature-citation><tp:nomenclature-citation><tp:taxon-name><tp:taxon-name-part taxon-name-part-type="genus" reg="Enchodelus">Enchodelus</tp:taxon-name-part> (<tp:taxon-name-part taxon-name-part-type="subgenus" reg="Rotundus">Rotundus</tp:taxon-name-part>) <tp:taxon-name-part taxon-name-part-type="species" reg="analatus">analatus</tp:taxon-name-part></tp:taxon-name><comment> (Ditlevsen, 1927) Thorne, 1939; <xref ref-type="bibr" rid="B11373130">Ahmad and Jairajpuri (1980)</xref> BLR: <ext-link xmlns:xlink="http://www.w3.org/1999/xlink" ext-link-type="uri" xlink:href="https://doi.org/10.5281/zenodo.8144936" xlink:type="simple">https://doi.org/10.5281/zenodo.8144936</ext-link></comment></tp:nomenclature-citation><tp:nomenclature-citation><tp:taxon-name>
                <tp:taxon-name-part taxon-name-part-type="genus" reg="Enchodelus">Enchodelus</tp:taxon-name-part>
                <tp:taxon-name-part taxon-name-part-type="species" reg="analatus">analatus</tp:taxon-name-part>
              </tp:taxon-name><comment> (Ditlevsen, 1927) Thorne, 1939; <xref ref-type="bibr" rid="B11376451">Thorne (1939)</xref> BLR: <ext-link xmlns:xlink="http://www.w3.org/1999/xlink" ext-link-type="uri" xlink:href="https://doi.org/10.5281/zenodo.11003139" xlink:type="simple">https://doi.org/10.5281/zenodo.11003139</ext-link></comment></tp:nomenclature-citation><tp:nomenclature-citation><tp:taxon-name>
                <tp:taxon-name-part taxon-name-part-type="genus" reg="Enchodelus">Enchodelus</tp:taxon-name-part>
                <tp:taxon-name-part taxon-name-part-type="species" reg="analatus">analatus</tp:taxon-name-part>
              </tp:taxon-name><comment>; <italic><xref ref-type="bibr" rid="B11375263">Loof (1971)</xref></italic> BLR: <ext-link xmlns:xlink="http://www.w3.org/1999/xlink" ext-link-type="uri" xlink:href="https://doi.org/10.5281/zenodo.8152928" xlink:type="simple">https://doi.org/10.5281/zenodo.8152928</ext-link></comment></tp:nomenclature-citation><tp:nomenclature-citation><tp:taxon-name>
                <tp:taxon-name-part taxon-name-part-type="genus" reg="Enchodelus">Enchodelus</tp:taxon-name-part>
                <tp:taxon-name-part taxon-name-part-type="species" reg="analatus">analatus</tp:taxon-name-part>
              </tp:taxon-name><comment>; <italic><xref ref-type="bibr" rid="B11374221">Eliava and Eliashvily (1990)</xref></italic>:51-52,96 BLR:<ext-link xmlns:xlink="http://www.w3.org/1999/xlink" ext-link-type="uri" xlink:href="https://doi.org/10.5281/zenodo.11003031" xlink:type="simple"> https://doi.org/10.5281/zenodo.11003031</ext-link></comment></tp:nomenclature-citation><tp:nomenclature-citation><tp:taxon-name>
                <tp:taxon-name-part taxon-name-part-type="genus" reg="Enchodelus">Enchodelus</tp:taxon-name-part>
                <tp:taxon-name-part taxon-name-part-type="species" reg="analatus">analatus</tp:taxon-name-part>
              </tp:taxon-name><comment>; <italic><xref ref-type="bibr" rid="B11374352">Holovachov (2014)</xref></italic>:22 [list] <ext-link xmlns:xlink="http://www.w3.org/1999/xlink" ext-link-type="uri" xlink:href="https://treatment.plazi.org/GgServer/html/2A749855143B85468683BAF7939FD67B" xlink:type="simple">Plazi treatment</ext-link></comment></tp:nomenclature-citation><tp:nomenclature-citation><tp:taxon-name>
                <tp:taxon-name-part taxon-name-part-type="genus" reg="Enchodelus">Enchodelus</tp:taxon-name-part>
                <tp:taxon-name-part taxon-name-part-type="species" reg="analatus">analatus</tp:taxon-name-part>
              </tp:taxon-name><comment>; <xref ref-type="bibr" rid="B11376103">Peña-Santiago (2021b)</xref>:206 BLR: <ext-link xmlns:xlink="http://www.w3.org/1999/xlink" ext-link-type="uri" xlink:href="https://doi.org/10.5281/zenodo.11191883" xlink:type="simple">https://doi.org/10.5281/zenodo.11191883</ext-link></comment></tp:nomenclature-citation></tp:nomenclature-citation-list></tp:nomenclature><tp:treatment-sec sec-type="Distribution"><title>Distribution</title><p>This species is a member of Nearctic nematode fauna: <bold>Greenland</bold> (type habitat: moss - <xref ref-type="bibr" rid="B11374194">Ditlevsen (1927)</xref>).</p><p>After its discovery, it was reported in Palearctic, mainly in the Arctic: <bold>Norway</bold> (<bold>Spitzbergen</bold>) (bare soil, sand, grasses (<italic><tp:taxon-name><tp:taxon-name-part taxon-name-part-type="genus" reg="Papaver">Papaver</tp:taxon-name-part></tp:taxon-name></italic>, <italic><tp:taxon-name><tp:taxon-name-part taxon-name-part-type="genus" reg="Silene">Silene</tp:taxon-name-part></tp:taxon-name></italic>, <italic><tp:taxon-name><tp:taxon-name-part taxon-name-part-type="genus" reg="Saxifraga">Saxifraga</tp:taxon-name-part></tp:taxon-name></italic>, <italic><tp:taxon-name><tp:taxon-name-part taxon-name-part-type="genus" reg="Draba">Draba</tp:taxon-name-part></tp:taxon-name></italic>, <italic><tp:taxon-name><tp:taxon-name-part taxon-name-part-type="genus" reg="Oxyria">Oxyria</tp:taxon-name-part></tp:taxon-name></italic>, <italic><tp:taxon-name><tp:taxon-name-part taxon-name-part-type="genus" reg="Polygonum">Polygonum</tp:taxon-name-part></tp:taxon-name></italic>), 20-350 m a.s.l. - <xref ref-type="bibr" rid="B11375263">Loof (1971)</xref>), <bold>Romania</bold> (beech - <xref ref-type="bibr" rid="B11376129">Popovici (1989)</xref>, <xref ref-type="bibr" rid="B11376138">Popovici (1993)</xref>) and <bold>Russia</bold> (Arctic tundra - <xref ref-type="bibr" rid="B11375209">Kuzmin and Gagarin (1990)</xref>).</p></tp:treatment-sec><tp:treatment-sec sec-type="Taxon discussion"><title>Taxon discussion</title><p>Originally described by <xref ref-type="bibr" rid="B11374194">Ditlevsen (1927)</xref> from Greenland, it was later reported from Spitzbergen (<xref ref-type="bibr" rid="B11375263">Loof 1971</xref>). Nevertheless, <xref ref-type="bibr" rid="B10620546">Guerrero et al. (2008a)</xref> raised doubt about the true identity of Loof’s material, which, in their opinion, was closer to <italic><tp:taxon-name><tp:taxon-name-part taxon-name-part-type="genus" reg="Enchodelus">E.</tp:taxon-name-part><tp:taxon-name-part taxon-name-part-type="species" reg="hopedorus">hopedorus</tp:taxon-name-part></tp:taxon-name></italic>, this previously having been re-described by <xref ref-type="bibr" rid="B11243543">Guerrero and Peňa-Santiago (2007)</xref>.</p></tp:treatment-sec><ref-list><ref id="B11374194"><element-citation xmlns:xlink="http://www.w3.org/1999/xlink" publication-type="article" xlink:type="simple"><person-group person-group-type="author"><name name-style="western"><surname>Ditlevsen</surname><given-names>H.</given-names></name></person-group><year>1927</year><article-title>Free-living nematodes from Greenland</article-title><source>Meddel. om Gronland, Københ</source><volume>23</volume><fpage>157</fpage><lpage>198</lpage><pub-id pub-id-type="doi">10.5281/zenodo.10834709</pub-id></element-citation></ref><ref id="B11376469"><element-citation xmlns:xlink="http://www.w3.org/1999/xlink" publication-type="article" xlink:type="simple"><person-group person-group-type="author"><name name-style="western"><surname>Thorne</surname><given-names>G.</given-names></name><name name-style="western"><surname>Swanger</surname><given-names>H.</given-names></name></person-group><year>1936</year><article-title>A monograph of the nematode genera <italic><tp:taxon-name><tp:taxon-name-part taxon-name-part-type="genus" reg="Dorylaimus">Dorylaimus</tp:taxon-name-part></tp:taxon-name></italic> Dujardin, <italic><tp:taxon-name><tp:taxon-name-part taxon-name-part-type="genus" reg="Aporcelaimus">Aporcelaimus</tp:taxon-name-part></tp:taxon-name></italic> n.g, <italic><tp:taxon-name><tp:taxon-name-part taxon-name-part-type="genus" reg="Dorylaimoides">Dorylaimoides</tp:taxon-name-part></tp:taxon-name></italic> n.g. and <italic><tp:taxon-name><tp:taxon-name-part taxon-name-part-type="genus" reg="Pungentus">Pungentus</tp:taxon-name-part></tp:taxon-name></italic> n.g</article-title><source>Capita Zoologica</source><volume>6</volume><issue>4</issue><fpage>1</fpage><lpage>223</lpage><pub-id pub-id-type="doi">10.5281/zenodo.10845898</pub-id></element-citation></ref><ref id="B11373130"><element-citation xmlns:xlink="http://www.w3.org/1999/xlink" publication-type="article" xlink:type="simple"><person-group person-group-type="author"><name name-style="western"><surname>Ahmad</surname><given-names>M.</given-names></name><name name-style="western"><surname>Jairajpuri</surname><given-names>M. S.</given-names></name></person-group><year>1980</year><article-title>A review of the genus <italic><tp:taxon-name><tp:taxon-name-part taxon-name-part-type="genus" reg="Enchodelus">Enchodelus</tp:taxon-name-part></tp:taxon-name></italic> Thorne, 1939 with descriptions of species from India</article-title><source>Records of the Zoological Survey of India, Miscellaneous Publication, Occasional Paper</source><volume>15</volume><fpage>1</fpage><lpage>42</lpage><pub-id pub-id-type="doi">10.5281/zenodo.8145041</pub-id></element-citation></ref><ref id="B11376451"><element-citation xmlns:xlink="http://www.w3.org/1999/xlink" publication-type="article" xlink:type="simple"><person-group person-group-type="author"><name name-style="western"><surname>Thorne</surname><given-names>G.</given-names></name></person-group><year>1939</year><article-title>A monograph of the nematodes of the superfamily <tp:taxon-name><tp:taxon-name-part taxon-name-part-type="superfamily">Dorylaimoidea</tp:taxon-name-part></tp:taxon-name></article-title><source>Capita Zoologica</source><volume>8</volume><fpage>1</fpage><lpage>261</lpage></element-citation></ref><ref id="B11375263"><element-citation xmlns:xlink="http://www.w3.org/1999/xlink" publication-type="article" xlink:type="simple"><person-group person-group-type="author"><name name-style="western"><surname>Loof</surname><given-names>P. A.A.</given-names></name></person-group><year>1971</year><article-title>Free-living and plant parasitic nematodes from Spitzbergen, collected by Mr H. van Rossen</article-title><source>Mededelingen Landbouwhogeschool Wageningen</source><volume>71</volume><fpage>1</fpage><lpage>86</lpage><pub-id pub-id-type="doi">10.5281/zenodo.8152982</pub-id></element-citation></ref><ref id="B11374221"><element-citation xmlns:xlink="http://www.w3.org/1999/xlink" publication-type="article" xlink:type="simple"><person-group person-group-type="author"><name name-style="western"><surname>Eliava</surname><given-names>I. Y.</given-names></name><name name-style="western"><surname>Eliashvily</surname><given-names>T. S.</given-names></name></person-group><year>1990</year><article-title>Free-living nematodes from the family <tp:taxon-name><tp:taxon-name-part taxon-name-part-type="family">Nordiidae</tp:taxon-name-part></tp:taxon-name> (<tp:taxon-name><tp:taxon-name-part taxon-name-part-type="order">Dorylaimida</tp:taxon-name-part></tp:taxon-name>)</article-title><source>Metsniereba</source><issue>i</issue><fpage>1</fpage><lpage>104</lpage><comment content-type="language">Russian</comment></element-citation></ref><ref id="B11374352"><element-citation xmlns:xlink="http://www.w3.org/1999/xlink" publication-type="article" xlink:type="simple"><person-group person-group-type="author"><name name-style="western"><surname>Holovachov</surname><given-names>Oleksandr</given-names></name></person-group><year>2014</year><article-title>Nematodes from terrestrial and freshwater habitats in the Arctic</article-title><source>Biodiversity Data Journal</source><volume>2</volume><pub-id pub-id-type="doi">10.3897/bdj.2.e1165</pub-id></element-citation></ref><ref id="B11376103"><element-citation xmlns:xlink="http://www.w3.org/1999/xlink" publication-type="book" xlink:type="simple"><person-group person-group-type="author"><name name-style="western"><surname>Peña-Santiago</surname><given-names>R</given-names></name></person-group><year>2021</year><source><tp:taxon-name><tp:taxon-name-part taxon-name-part-type="order">Dorylaimida</tp:taxon-name-part></tp:taxon-name> Mundi (<tp:taxon-name><tp:taxon-name-part taxon-name-part-type="phylum">Nematoda</tp:taxon-name-part></tp:taxon-name>) – Checklist of genera and species, with their records. Monographic Papers on Nematology</source><volume>Vol.7</volume><publisher-name>Editorial Universidad de Jaén</publisher-name><publisher-loc>Jaén</publisher-loc><size units="page">960</size><isbn>978-84-9159-452-9</isbn></element-citation></ref><ref id="B11376129"><element-citation xmlns:xlink="http://www.w3.org/1999/xlink" publication-type="article" xlink:type="simple"><person-group person-group-type="author"><name name-style="western"><surname>Popovici</surname><given-names>I.</given-names></name></person-group><year>1989</year><article-title>Soil nematode communities in the Carpathian beech forests of Romania</article-title><source>Studia Univ. Babeş-Bolyai, Biologia</source><volume>34</volume><fpage>38</fpage><lpage>44</lpage></element-citation></ref><ref id="B11376138"><element-citation xmlns:xlink="http://www.w3.org/1999/xlink" publication-type="chapter" xlink:type="simple"><person-group person-group-type="author"><name name-style="western"><surname>Popovici</surname><given-names>I.</given-names></name></person-group><year>1993</year><chapter-title>Structura qi dinamica comunitáqílor de nematode (Nematoria)</chapter-title><person-group person-group-type="editor"><name name-style="western"><surname>Popovici</surname><given-names>I.</given-names></name></person-group><source>Parcul Nagional Retezat-Studii ecologice (Retezat National Park-Ecological Studies)</source><publisher-name>West Side</publisher-name><publisher-loc>Brașov</publisher-loc><size units="page">200-214</size></element-citation></ref><ref id="B11375209"><element-citation xmlns:xlink="http://www.w3.org/1999/xlink" publication-type="book" xlink:type="simple"><person-group person-group-type="author"><name name-style="western"><surname>Kuzmin</surname><given-names>L. L.</given-names></name><name name-style="western"><surname>Gagarin</surname><given-names>V. G.</given-names></name></person-group><year>1990</year><source>Katalog svobodnozhyvushchikh pochvennykh i presnovodnykh nematod Arktiki i Subarktiki.</source><trans-title>Catalogue of free-living soil and fresh-water nematodes of Arctic and Subarctic</trans-title><publisher-name>Vladimir State Pedagogical Institute</publisher-name><size units="page">65</size></element-citation></ref><ref id="B10620546"><element-citation xmlns:xlink="http://www.w3.org/1999/xlink" publication-type="article" xlink:type="simple"><person-group person-group-type="author"><name name-style="western"><surname>Guerrero</surname><given-names>P.</given-names></name><name name-style="western"><surname>Liébanas</surname><given-names>G.</given-names></name><name name-style="western"><surname>Peña-Santiago</surname><given-names>R.</given-names></name></person-group><year>2008</year><article-title>Nematodes of the order <tp:taxon-name><tp:taxon-name-part taxon-name-part-type="order">Dorylaimida</tp:taxon-name-part></tp:taxon-name> from Andalucía Oriental, Spain. The genus <italic><tp:taxon-name><tp:taxon-name-part taxon-name-part-type="genus" reg="Enchodelus">Enchodelus</tp:taxon-name-part></tp:taxon-name></italic> Thorne, 1939. 3. Description of three known species with rounded tail and medium-sized odontostyle</article-title><source>Nematology</source><volume>10</volume><fpage>711</fpage><lpage>733</lpage><pub-id pub-id-type="doi">10.1163/138855409X12549869072329</pub-id></element-citation></ref><ref id="B11243543"><element-citation xmlns:xlink="http://www.w3.org/1999/xlink" publication-type="article" xlink:type="simple"><person-group person-group-type="author"><name name-style="western"><surname>Guerrero</surname><given-names>P.</given-names></name><name name-style="western"><surname>Peňa-Santiago</surname><given-names>R.</given-names></name></person-group><year>2007</year><article-title>Redescription of <italic><tp:taxon-name><tp:taxon-name-part taxon-name-part-type="genus" reg="Enchodelus">Enchodelus</tp:taxon-name-part></tp:taxon-name></italic> species studied by Thorne in 1939 (<tp:taxon-name><tp:taxon-name-part taxon-name-part-type="order">Dorylaimida</tp:taxon-name-part></tp:taxon-name></article-title><source><tp:taxon-name><tp:taxon-name-part taxon-name-part-type="family">Nordiidae</tp:taxon-name-part></tp:taxon-name>). Nematology</source><volume>9</volume><fpage>93</fpage><lpage>121</lpage><pub-id pub-id-type="doi">10.1163/156854107779969646</pub-id></element-citation></ref></ref-list></tp:taxon-treatment>
