# Supplementary material for: Cyber catalogue and revision of the nematode genus Enchodelus (Dorylaimida, Nordiidae)
Source: Biodivers Data J. 2024 Sep 19;12:e126315. doi: 10.3897/BDJ.12.e126315 (PMC11427809; doi:10.3897/BDJ.12.e126315)
Supplement: XML Treatment for Enchodelus arcticus [file BDJ.12.e126315-treatment6.xml]

<!DOCTYPE tp:taxon-treatment
  PUBLIC "-//TaxonX//DTD Taxonomic Treatment Publishing DTD v0 20100105//EN" "tax-treatment-NSO.dtd">
<tp:taxon-treatment xmlns:tp="http://www.plazi.org/taxpub"><tp:treatment-meta><mixed-citation publication-type="journal"><person-group><name><surname>Elshishka</surname><given-names>Milka</given-names></name><name><surname>Mladenov</surname><given-names>Aleksandar</given-names></name><name><surname>Altash</surname><given-names>Stela</given-names></name><name><surname>Álvarez-Ortega</surname><given-names>Sergio</given-names></name><name><surname>Peña-Santiago</surname><given-names>Reyes</given-names></name><name><surname>Peneva</surname><given-names>Vlada</given-names></name></person-group><article-title>Cyber catalogue and revision of the nematode genus <italic><tp:taxon-name><tp:taxon-name-part taxon-name-part-type="genus" reg="Enchodelus">Enchodelus</tp:taxon-name-part></tp:taxon-name></italic> (<tp:taxon-name><tp:taxon-name-part taxon-name-part-type="order">Dorylaimida</tp:taxon-name-part></tp:taxon-name>, <tp:taxon-name><tp:taxon-name-part taxon-name-part-type="family">Nordiidae</tp:taxon-name-part></tp:taxon-name>)</article-title><source>Biodivers Data J</source><day>19</day><month>09</month><year>2024</year><volume>12</volume><pub-id pub-id-type="doi">10.3897/BDJ.12.e126315</pub-id></mixed-citation></tp:treatment-meta><tp:nomenclature><tp:taxon-name>
            <object-id xmlns:xlink="http://www.w3.org/1999/xlink" content-type="arpha" xlink:type="simple">4EEB2D6F-CBD1-5EAF-A2B3-C084AA9D62FD</object-id>
            <tp:taxon-name-part taxon-name-part-type="genus">Enchodelus</tp:taxon-name-part>
            <tp:taxon-name-part taxon-name-part-type="species">arcticus</tp:taxon-name-part>
            <object-id xmlns:xlink="http://www.w3.org/1999/xlink" content-type="zoobank" xlink:type="simple" object-id-type="ZooBank">2BDEC04D-338C-4548-8E5F-BD7239F5DBCD</object-id>
            <object-id xmlns:xlink="http://www.w3.org/1999/xlink" xlink:type="simple" object-id-type="Catalogue of Life">https://www.catalogueoflife.org/data/taxon/9J4KY</object-id>
            <object-id xmlns:xlink="http://www.w3.org/1999/xlink" xlink:type="simple" object-id-type="GBIF">https://www.gbif.org/species/7018646</object-id>
            <object-id xmlns:xlink="http://www.w3.org/1999/xlink" xlink:type="simple" object-id-type="SIBiLS">https://sibils.text-analytics.ch/search/?query=enchodelus%20arcticus#results-section</object-id>
          </tp:taxon-name><tp:taxon-authority>Nesterov, 1976</tp:taxon-authority><tp:nomenclature-citation-list><tp:nomenclature-citation><tp:taxon-name>
                <tp:taxon-name-part taxon-name-part-type="genus" reg="Enchodelus">Enchodelus</tp:taxon-name-part>
                <tp:taxon-name-part taxon-name-part-type="species" reg="arcticus">arcticus</tp:taxon-name-part>
              </tp:taxon-name><comment> Nesterov, 1976; <xref ref-type="bibr" rid="B11376001">Nesterov (1976)</xref> BLR: <ext-link xmlns:xlink="http://www.w3.org/1999/xlink" ext-link-type="uri" xlink:href="https://doi.org/10.5281/zenodo.10849786" xlink:type="simple">https://doi.org/10.5281/zenodo.10849786</ext-link></comment></tp:nomenclature-citation><tp:nomenclature-citation><tp:taxon-name>
                <tp:taxon-name-part taxon-name-part-type="genus" reg="Enchodelus">Enchodelus</tp:taxon-name-part>
                <tp:taxon-name-part taxon-name-part-type="species" reg="arcticus">arcticus</tp:taxon-name-part>
              </tp:taxon-name><comment>; <italic><xref ref-type="bibr" rid="B11374221">Eliava and Eliashvily (1990)</xref></italic>:52,97 BLR: <ext-link xmlns:xlink="http://www.w3.org/1999/xlink" ext-link-type="uri" xlink:href="https://doi.org/10.5281/zenodo.11003031" xlink:type="simple">https://doi.org/10.5281/zenodo.11003031</ext-link></comment></tp:nomenclature-citation><tp:nomenclature-citation><tp:taxon-name>
                <tp:taxon-name-part taxon-name-part-type="genus" reg="Enchodelus">Enchodelus</tp:taxon-name-part>
                <tp:taxon-name-part taxon-name-part-type="species" reg="arcticus">arcticus</tp:taxon-name-part>
              </tp:taxon-name><comment>; <italic><xref ref-type="bibr" rid="B11376103">Peña-Santiago (2021b)</xref></italic>:206 BLR: <ext-link xmlns:xlink="http://www.w3.org/1999/xlink" ext-link-type="uri" xlink:href="https://doi.org/10.5281/zenodo.11192261" xlink:type="simple">https://doi.org/10.5281/zenodo.11192261</ext-link></comment></tp:nomenclature-citation></tp:nomenclature-citation-list></tp:nomenclature><tp:treatment-sec sec-type="Distribution"><title>Distribution</title><p><italic><tp:taxon-name><tp:taxon-name-part taxon-name-part-type="genus" reg="Enchodelus">Enchodelus</tp:taxon-name-part><tp:taxon-name-part taxon-name-part-type="species" reg="arcticus">arcticus</tp:taxon-name-part></tp:taxon-name></italic> is recorded from the Palearctic, more specifically from Arctic Russian territories and high latitudes: <bold>Russia</bold> (type habitat: soil under lichens (Polar Urals) and rhizosphere of herbaceous plants (Yamal Peninsula) - <xref ref-type="bibr" rid="B11376001">Nesterov (1976)</xref>).</p></tp:treatment-sec><tp:treatment-sec sec-type="Notes"><title>Notes</title><p>This is the only described species that lacks male ventromedian supplements, but it should be noted that just one male specimen has been recorded.</p></tp:treatment-sec><ref-list><ref id="B11376001"><element-citation xmlns:xlink="http://www.w3.org/1999/xlink" publication-type="article" xlink:type="simple"><person-group person-group-type="author"><name name-style="western"><surname>Nesterov</surname><given-names>P. I.</given-names></name></person-group><year>1976</year><article-title>New species of plant nematodes of the order <tp:taxon-name><tp:taxon-name-part taxon-name-part-type="order">Dorylaimida</tp:taxon-name-part></tp:taxon-name>, found in Moldavia and other areas of the USSR. Izvestya Akademii Nauk Moldavskoi SSR</article-title><source>Seriya Biologicheskij i Jimicheskij Nauk</source><volume>37</volume><fpage>52</fpage><lpage>60</lpage><comment content-type="language">Russian</comment><pub-id pub-id-type="doi">10.5281/zenodo.10849786</pub-id></element-citation></ref><ref id="B11374221"><element-citation xmlns:xlink="http://www.w3.org/1999/xlink" publication-type="article" xlink:type="simple"><person-group person-group-type="author"><name name-style="western"><surname>Eliava</surname><given-names>I. Y.</given-names></name><name name-style="western"><surname>Eliashvily</surname><given-names>T. S.</given-names></name></person-group><year>1990</year><article-title>Free-living nematodes from the family <tp:taxon-name><tp:taxon-name-part taxon-name-part-type="family">Nordiidae</tp:taxon-name-part></tp:taxon-name> (<tp:taxon-name><tp:taxon-name-part taxon-name-part-type="order">Dorylaimida</tp:taxon-name-part></tp:taxon-name>)</article-title><source>Metsniereba</source><issue>i</issue><fpage>1</fpage><lpage>104</lpage><comment content-type="language">Russian</comment></element-citation></ref><ref id="B11376103"><element-citation xmlns:xlink="http://www.w3.org/1999/xlink" publication-type="book" xlink:type="simple"><person-group person-group-type="author"><name name-style="western"><surname>Peña-Santiago</surname><given-names>R</given-names></name></person-group><year>2021</year><source><tp:taxon-name><tp:taxon-name-part taxon-name-part-type="order">Dorylaimida</tp:taxon-name-part></tp:taxon-name> Mundi (<tp:taxon-name><tp:taxon-name-part taxon-name-part-type="phylum">Nematoda</tp:taxon-name-part></tp:taxon-name>) – Checklist of genera and species, with their records. Monographic Papers on Nematology</source><volume>Vol.7</volume><publisher-name>Editorial Universidad de Jaén</publisher-name><publisher-loc>Jaén</publisher-loc><size units="page">960</size><isbn>978-84-9159-452-9</isbn></element-citation></ref></ref-list></tp:taxon-treatment>
