# Supplementary material for: Cyber catalogue and revision of the nematode genus Enchodelus (Dorylaimida, Nordiidae)
Source: Biodivers Data J. 2024 Sep 19;12:e126315. doi: 10.3897/BDJ.12.e126315 (PMC11427809; doi:10.3897/BDJ.12.e126315)
Supplement: XML Treatment for Enchodelus groenlandicus [file BDJ.12.e126315-treatment13.xml]

<!DOCTYPE tp:taxon-treatment
  PUBLIC "-//TaxonX//DTD Taxonomic Treatment Publishing DTD v0 20100105//EN" "tax-treatment-NSO.dtd">
<tp:taxon-treatment xmlns:tp="http://www.plazi.org/taxpub"><tp:treatment-meta><mixed-citation publication-type="journal"><person-group><name><surname>Elshishka</surname><given-names>Milka</given-names></name><name><surname>Mladenov</surname><given-names>Aleksandar</given-names></name><name><surname>Altash</surname><given-names>Stela</given-names></name><name><surname>Álvarez-Ortega</surname><given-names>Sergio</given-names></name><name><surname>Peña-Santiago</surname><given-names>Reyes</given-names></name><name><surname>Peneva</surname><given-names>Vlada</given-names></name></person-group><article-title>Cyber catalogue and revision of the nematode genus <italic><tp:taxon-name><tp:taxon-name-part taxon-name-part-type="genus" reg="Enchodelus">Enchodelus</tp:taxon-name-part></tp:taxon-name></italic> (<tp:taxon-name><tp:taxon-name-part taxon-name-part-type="order">Dorylaimida</tp:taxon-name-part></tp:taxon-name>, <tp:taxon-name><tp:taxon-name-part taxon-name-part-type="family">Nordiidae</tp:taxon-name-part></tp:taxon-name>)</article-title><source>Biodivers Data J</source><day>19</day><month>09</month><year>2024</year><volume>12</volume><pub-id pub-id-type="doi">10.3897/BDJ.12.e126315</pub-id></mixed-citation></tp:treatment-meta><tp:nomenclature><tp:taxon-name>
            <object-id xmlns:xlink="http://www.w3.org/1999/xlink" content-type="arpha" xlink:type="simple">EAF845FD-107B-59CA-8C97-C73582ACF2C3</object-id>
            <tp:taxon-name-part taxon-name-part-type="genus">Enchodelus</tp:taxon-name-part>
            <tp:taxon-name-part taxon-name-part-type="species">groenlandicus</tp:taxon-name-part>
            <object-id xmlns:xlink="http://www.w3.org/1999/xlink" content-type="zoobank" xlink:type="simple" object-id-type="ZooBank">867FE891-B62E-4908-8943-4A7B3D922615</object-id>
            <object-id xmlns:xlink="http://www.w3.org/1999/xlink" xlink:type="simple" object-id-type="Catalogue of Life">https://www.catalogueoflife.org/data/taxon/9J264</object-id>
            <object-id xmlns:xlink="http://www.w3.org/1999/xlink" xlink:type="simple" object-id-type="GBIF">https://www.gbif.org/species/7018595</object-id>
            <object-id xmlns:xlink="http://www.w3.org/1999/xlink" xlink:type="simple" object-id-type="SIBiLS">https://sibils.text-analytics.ch/search/?query=enchodelus%20groenlandicus&amp;tab=plazi#results-section</object-id>
          </tp:taxon-name><tp:taxon-authority>(Ditlevsen, 1927) Thorne, 1939</tp:taxon-authority><tp:nomenclature-citation-list><tp:nomenclature-citation><tp:taxon-name><tp:taxon-name-part taxon-name-part-type="genus" reg="Dorylaimus">Dorylaimus</tp:taxon-name-part> (<tp:taxon-name-part taxon-name-part-type="subgenus" reg="Doryllium">Doryllium</tp:taxon-name-part>) <tp:taxon-name-part taxon-name-part-type="species" reg="groenlandicus">groenlandicus</tp:taxon-name-part></tp:taxon-name><comment> Ditlevsen, 1927; <xref ref-type="bibr" rid="B11374194">Ditlevsen (1927)</xref> BLR: <ext-link xmlns:xlink="http://www.w3.org/1999/xlink" ext-link-type="uri" xlink:href="http://doi.org/10.5281/zenodo.10830630" xlink:type="simple">https://doi.org/10.5281/zenodo.10830630</ext-link></comment></tp:nomenclature-citation><tp:nomenclature-citation><tp:taxon-name>
                <tp:taxon-name-part taxon-name-part-type="genus" reg="Dorylaimellus">Dorylaimellus</tp:taxon-name-part>
                <tp:taxon-name-part taxon-name-part-type="species" reg="groenlandicus">groenlandicus</tp:taxon-name-part>
              </tp:taxon-name><comment> (Ditlevsen, 1927) Thorne &amp; Swanger, 1936; <xref ref-type="bibr" rid="B11376469">Thorne and Swanger (1936)</xref> BLR: <ext-link xmlns:xlink="http://www.w3.org/1999/xlink" ext-link-type="uri" xlink:href="http://doi.org/10.5281/zenodo.10845805" xlink:type="simple">https://doi.org/10.5281/zenodo.10845805</ext-link></comment></tp:nomenclature-citation><tp:nomenclature-citation><tp:taxon-name><tp:taxon-name-part taxon-name-part-type="genus" reg="Enchodelus">Enchodelus</tp:taxon-name-part> (<tp:taxon-name-part taxon-name-part-type="subgenus" reg="Enchodelus">Enchodelus</tp:taxon-name-part>) <tp:taxon-name-part taxon-name-part-type="species" reg="groenlandicus">groenlandicus</tp:taxon-name-part></tp:taxon-name><comment> (Ditlevsen, 1927) Thorne, 1939</comment></tp:nomenclature-citation><tp:nomenclature-citation><tp:taxon-name><tp:taxon-name-part taxon-name-part-type="genus" reg="Enchodelus">Enchodelus</tp:taxon-name-part> (<tp:taxon-name-part taxon-name-part-type="subgenus" reg="Enchodelus">Enchodelus</tp:taxon-name-part>) <tp:taxon-name-part taxon-name-part-type="species" reg="groenlandicus">groenlandicus</tp:taxon-name-part></tp:taxon-name><comment>; <italic><xref ref-type="bibr" rid="B11373130">Ahmad and Jairajpuri (1980)</xref></italic> BLR: <ext-link xmlns:xlink="http://www.w3.org/1999/xlink" ext-link-type="uri" xlink:href="https://doi.org/10.5281/zenodo.8144934" xlink:type="simple">https://doi.org/10.5281/zenodo.8144934</ext-link></comment></tp:nomenclature-citation><tp:nomenclature-citation><tp:taxon-name>
                <tp:taxon-name-part taxon-name-part-type="genus" reg="Enchodelus">Enchodelus</tp:taxon-name-part>
                <tp:taxon-name-part taxon-name-part-type="species" reg="groenlandicus">groenlandicus</tp:taxon-name-part>
              </tp:taxon-name><comment> (Ditlevsen, 1927) Thorne, 1939; <xref ref-type="bibr" rid="B11376451">Thorne (1939)</xref> BLR: <ext-link xmlns:xlink="http://www.w3.org/1999/xlink" ext-link-type="uri" xlink:href="https://doi.org/10.5281/zenodo.11003133" xlink:type="simple">https://doi.org/10.5281/zenodo.11003133</ext-link></comment></tp:nomenclature-citation><tp:nomenclature-citation><tp:taxon-name>
                <tp:taxon-name-part taxon-name-part-type="genus" reg="Enchodelus">Enchodelus</tp:taxon-name-part>
                <tp:taxon-name-part taxon-name-part-type="species" reg="groenlandicus">groenlandicus</tp:taxon-name-part>
              </tp:taxon-name><comment>; <italic><xref ref-type="bibr" rid="B11374221">Eliava and Eliashvily (1990)</xref></italic>:57;98 BLR: <ext-link xmlns:xlink="http://www.w3.org/1999/xlink" ext-link-type="uri" xlink:href="https://doi.org/10.5281/zenodo.11003031" xlink:type="simple">https://doi.org/10.5281/zenodo.11003031</ext-link></comment></tp:nomenclature-citation><tp:nomenclature-citation><tp:taxon-name>
                <tp:taxon-name-part taxon-name-part-type="genus" reg="Enchodelus">Enchodelus</tp:taxon-name-part>
                <tp:taxon-name-part taxon-name-part-type="species" reg="groenlandicus">groenlandicus</tp:taxon-name-part>
              </tp:taxon-name><comment>; <italic><xref ref-type="bibr" rid="B11374311">Guerrero et al. (2008b)</xref></italic> BLR: <ext-link xmlns:xlink="http://www.w3.org/1999/xlink" ext-link-type="uri" xlink:href="http://doi.org/10.5281/zenodo.8111847" xlink:type="simple">https://doi.org/10.5281/zenodo.8111847</ext-link></comment></tp:nomenclature-citation><tp:nomenclature-citation><tp:taxon-name>
                <tp:taxon-name-part taxon-name-part-type="genus" reg="Enchodelus">Enchodelus</tp:taxon-name-part>
                <tp:taxon-name-part taxon-name-part-type="species" reg="groenlandicus">groenlandicus</tp:taxon-name-part>
              </tp:taxon-name><comment>; <italic><xref ref-type="bibr" rid="B11346826">Andrássy (2009a)</xref></italic> BLR: <ext-link xmlns:xlink="http://www.w3.org/1999/xlink" ext-link-type="uri" xlink:href="http://doi.org/10.5281/zenodo.10728535" xlink:type="simple">https://doi.org/10.5281/zenodo.10728535</ext-link> <ext-link xmlns:xlink="http://www.w3.org/1999/xlink" ext-link-type="uri" xlink:href="https://tb.plazi.org/GgServer/html/316FE130FFCBFF4EFF7BF88BFB187B4D" xlink:type="simple"> </ext-link></comment></tp:nomenclature-citation><tp:nomenclature-citation><tp:taxon-name>
                <tp:taxon-name-part taxon-name-part-type="genus" reg="Enchodelus">Enchodelus</tp:taxon-name-part>
                <tp:taxon-name-part taxon-name-part-type="species" reg="groenlandicus">groenlandicus</tp:taxon-name-part>
              </tp:taxon-name><comment>; <italic><xref ref-type="bibr" rid="B11376065">Pedram et al. (2011)</xref></italic>BLR: <ext-link xmlns:xlink="http://www.w3.org/1999/xlink" ext-link-type="uri" xlink:href="http://doi.org/10.5281/zenodo.8114666" xlink:type="simple">https://doi.org/10.5281/zenodo.8114666</ext-link> <ext-link xmlns:xlink="http://www.w3.org/1999/xlink" ext-link-type="uri" xlink:href="https://tb.plazi.org/GgServer/html/03DD87D3FFCEB81703B5E0CBFC2B533D" xlink:type="simple"> </ext-link></comment></tp:nomenclature-citation><tp:nomenclature-citation><tp:taxon-name>
                <tp:taxon-name-part taxon-name-part-type="genus" reg="Enchodelus">Enchodelus</tp:taxon-name-part>
                <tp:taxon-name-part taxon-name-part-type="species" reg="groenlandicus">groenlandicus</tp:taxon-name-part>
              </tp:taxon-name><comment>; <italic><xref ref-type="bibr" rid="B11019381">Elshishka et al. (2012)</xref></italic> <ext-link xmlns:xlink="http://www.w3.org/1999/xlink" ext-link-type="uri" xlink:href="https://tb.plazi.org/GgServer/html/257958965F8C8B946B66939D5E50C195" xlink:type="simple">Plazi treatment</ext-link></comment></tp:nomenclature-citation><tp:nomenclature-citation><tp:taxon-name>
                <tp:taxon-name-part taxon-name-part-type="genus" reg="Enchodelus">Enchodelus</tp:taxon-name-part>
                <tp:taxon-name-part taxon-name-part-type="species" reg="groenlandicus">groenlandicus</tp:taxon-name-part>
              </tp:taxon-name><comment>; <italic><xref ref-type="bibr" rid="B11374352">Holovachov (2014)</xref></italic>:22 [list] <ext-link xmlns:xlink="http://www.w3.org/1999/xlink" ext-link-type="uri" xlink:href="https://treatment.plazi.org/GgServer/html/2B5F59D9CEED8D0E506FC8AC16115B52" xlink:type="simple">Plazi treatment</ext-link></comment></tp:nomenclature-citation><tp:nomenclature-citation><tp:taxon-name>
                <tp:taxon-name-part taxon-name-part-type="genus" reg="Enchodelus">Enchodelus</tp:taxon-name-part>
                <tp:taxon-name-part taxon-name-part-type="species" reg="groenlandicus">groenlandicus</tp:taxon-name-part>
              </tp:taxon-name><comment>; <italic><xref ref-type="bibr" rid="B11376103">Peña-Santiago (2021b)</xref></italic>:207 BLR: <ext-link xmlns:xlink="http://www.w3.org/1999/xlink" ext-link-type="uri" xlink:href="https://doi.org/10.5281/zenodo.11192354" xlink:type="simple">https://doi.org/10.5281/zenodo.11192354</ext-link></comment></tp:nomenclature-citation></tp:nomenclature-citation-list></tp:nomenclature><tp:treatment-sec sec-type="Distribution"><title>Distribution</title><p>This species is representative of Holarctic nematode fauna, reported for the first time from <bold>Greenland</bold> (type habitat: a brook - <xref ref-type="bibr" rid="B11374194">Ditlevsen (1927)</xref>) and later from: <bold>Albania</bold> (soil from around beech trees, soil around brook, 950-1500 m a.s.l. - <xref ref-type="bibr" rid="B11346826">Andrássy (2009a)</xref>), <bold>Iran</bold> (the rhizosphere of grasses - <xref ref-type="bibr" rid="B11376065">Pedram et al. (2011)</xref>), <bold>Russia</bold> (Arctic tundra - <xref ref-type="bibr" rid="B11375209">Kuzmin and Gagarin (1990)</xref> / Arctic polygonal nival desert, associated with <italic><tp:taxon-name><tp:taxon-name-part taxon-name-part-type="genus" reg="Deschampsia">Deschampsia</tp:taxon-name-part><tp:taxon-name-part taxon-name-part-type="species" reg="borealis">borealis</tp:taxon-name-part></tp:taxon-name></italic> (Trautv.) Roshev., <italic><tp:taxon-name><tp:taxon-name-part taxon-name-part-type="genus" reg="Gymnomitrium">Gymnomitrium</tp:taxon-name-part><tp:taxon-name-part taxon-name-part-type="species" reg="coraloides">coraloides</tp:taxon-name-part></tp:taxon-name></italic> Nees., <italic><tp:taxon-name><tp:taxon-name-part taxon-name-part-type="genus" reg="Cladonia">Cladonia</tp:taxon-name-part></tp:taxon-name></italic> sp., 750 m a.s.l - <xref ref-type="bibr" rid="B11019381">Elshishka et al. (2012)</xref>), <bold>Spain</bold> (meadow and hedgehog heath, 955-2450 m a.s.l. - <xref ref-type="bibr" rid="B11374311">Guerrero et al. (2008b)</xref>) and <bold>Uzbekistan</bold> (a cotton field - <xref ref-type="bibr" rid="B11299766">Khakimov (1973)</xref>).</p></tp:treatment-sec><tp:treatment-sec sec-type="Taxon discussion"><title>Taxon discussion</title><p>Originally described by <xref ref-type="bibr" rid="B11374194">Ditlevsen (1927)</xref>, based on a single female specimen from Disko Island, Greenland, with <xref ref-type="bibr" rid="B11374311">Guerrero et al. (2008b)</xref> providing a more detailed description of Iberian populations. Later, the species was also reported, along with descriptions, from Albania, Iran and Russian Arctic (polygonal polar desert on Plateau Putorana) (<xref ref-type="bibr" rid="B11346826">Andrássy 2009a</xref>, <xref ref-type="bibr" rid="B11376065">Pedram et al. 2011</xref>, <xref ref-type="bibr" rid="B11019381">Elshishka et al. 2012</xref>, respectively), but Iranian specimens deviate in many morphometric characters from the type population and subsequent records. Besides, the species was recorded in a cotton field in Uzbekistan (<xref ref-type="bibr" rid="B11299766">Khakimov (1973)</xref>), but <xref ref-type="bibr" rid="B11374311">Guerrero et al. (2008b)</xref> suggested that this material belonged to a different species (characterised by a short body and post-equatorial vulva). Further, <xref ref-type="bibr" rid="B11346835">Andrássy (2009b)</xref> suggested that <italic><tp:taxon-name><tp:taxon-name-part taxon-name-part-type="genus" reg="Enchodelus">E.</tp:taxon-name-part><tp:taxon-name-part taxon-name-part-type="species" reg="groenlandicus">groenlandicus</tp:taxon-name-part></tp:taxon-name></italic> and <italic><tp:taxon-name><tp:taxon-name-part taxon-name-part-type="genus" reg="Enchodelus">E.</tp:taxon-name-part><tp:taxon-name-part taxon-name-part-type="species" reg="saxifragae">saxifragae</tp:taxon-name-part></tp:taxon-name></italic> are identical.</p></tp:treatment-sec><tp:treatment-sec sec-type="Notes"><title>Notes</title><p>Geographical distribution of <italic><tp:taxon-name><tp:taxon-name-part taxon-name-part-type="genus" reg="Enchodelus">E.</tp:taxon-name-part><tp:taxon-name-part taxon-name-part-type="species" reg="groenlandicus">groenlandicus</tp:taxon-name-part></tp:taxon-name></italic> shows a remarkable disjunction pattern as it occurs at high altitudes 950 m - 2450 m a.s.l. in southern Europe and Iran and at high latitudes in the Arctic Polar Region (Putorana Plateau and Greenland). <xref ref-type="bibr" rid="B11374311">Guerrero et al. (2008b)</xref> hypothesised that such distribution might stem from quaternary glacial events.</p></tp:treatment-sec><ref-list><ref id="B11374194"><element-citation xmlns:xlink="http://www.w3.org/1999/xlink" publication-type="article" xlink:type="simple"><person-group person-group-type="author"><name name-style="western"><surname>Ditlevsen</surname><given-names>H.</given-names></name></person-group><year>1927</year><article-title>Free-living nematodes from Greenland</article-title><source>Meddel. om Gronland, Københ</source><volume>23</volume><fpage>157</fpage><lpage>198</lpage><pub-id pub-id-type="doi">10.5281/zenodo.10834709</pub-id></element-citation></ref><ref id="B11376469"><element-citation xmlns:xlink="http://www.w3.org/1999/xlink" publication-type="article" xlink:type="simple"><person-group person-group-type="author"><name name-style="western"><surname>Thorne</surname><given-names>G.</given-names></name><name name-style="western"><surname>Swanger</surname><given-names>H.</given-names></name></person-group><year>1936</year><article-title>A monograph of the nematode genera <italic><tp:taxon-name><tp:taxon-name-part taxon-name-part-type="genus" reg="Dorylaimus">Dorylaimus</tp:taxon-name-part></tp:taxon-name></italic> Dujardin, <italic><tp:taxon-name><tp:taxon-name-part taxon-name-part-type="genus" reg="Aporcelaimus">Aporcelaimus</tp:taxon-name-part></tp:taxon-name></italic> n.g, <italic><tp:taxon-name><tp:taxon-name-part taxon-name-part-type="genus" reg="Dorylaimoides">Dorylaimoides</tp:taxon-name-part></tp:taxon-name></italic> n.g. and <italic><tp:taxon-name><tp:taxon-name-part taxon-name-part-type="genus" reg="Pungentus">Pungentus</tp:taxon-name-part></tp:taxon-name></italic> n.g</article-title><source>Capita Zoologica</source><volume>6</volume><issue>4</issue><fpage>1</fpage><lpage>223</lpage><pub-id pub-id-type="doi">10.5281/zenodo.10845898</pub-id></element-citation></ref><ref id="B11373130"><element-citation xmlns:xlink="http://www.w3.org/1999/xlink" publication-type="article" xlink:type="simple"><person-group person-group-type="author"><name name-style="western"><surname>Ahmad</surname><given-names>M.</given-names></name><name name-style="western"><surname>Jairajpuri</surname><given-names>M. S.</given-names></name></person-group><year>1980</year><article-title>A review of the genus <italic><tp:taxon-name><tp:taxon-name-part taxon-name-part-type="genus" reg="Enchodelus">Enchodelus</tp:taxon-name-part></tp:taxon-name></italic> Thorne, 1939 with descriptions of species from India</article-title><source>Records of the Zoological Survey of India, Miscellaneous Publication, Occasional Paper</source><volume>15</volume><fpage>1</fpage><lpage>42</lpage><pub-id pub-id-type="doi">10.5281/zenodo.8145041</pub-id></element-citation></ref><ref id="B11376451"><element-citation xmlns:xlink="http://www.w3.org/1999/xlink" publication-type="article" xlink:type="simple"><person-group person-group-type="author"><name name-style="western"><surname>Thorne</surname><given-names>G.</given-names></name></person-group><year>1939</year><article-title>A monograph of the nematodes of the superfamily <tp:taxon-name><tp:taxon-name-part taxon-name-part-type="superfamily">Dorylaimoidea</tp:taxon-name-part></tp:taxon-name></article-title><source>Capita Zoologica</source><volume>8</volume><fpage>1</fpage><lpage>261</lpage></element-citation></ref><ref id="B11374221"><element-citation xmlns:xlink="http://www.w3.org/1999/xlink" publication-type="article" xlink:type="simple"><person-group person-group-type="author"><name name-style="western"><surname>Eliava</surname><given-names>I. Y.</given-names></name><name name-style="western"><surname>Eliashvily</surname><given-names>T. S.</given-names></name></person-group><year>1990</year><article-title>Free-living nematodes from the family <tp:taxon-name><tp:taxon-name-part taxon-name-part-type="family">Nordiidae</tp:taxon-name-part></tp:taxon-name> (<tp:taxon-name><tp:taxon-name-part taxon-name-part-type="order">Dorylaimida</tp:taxon-name-part></tp:taxon-name>)</article-title><source>Metsniereba</source><issue>i</issue><fpage>1</fpage><lpage>104</lpage><comment content-type="language">Russian</comment></element-citation></ref><ref id="B11374311"><element-citation xmlns:xlink="http://www.w3.org/1999/xlink" publication-type="article" xlink:type="simple"><person-group person-group-type="author"><name name-style="western"><surname>Guerrero</surname><given-names>Pablo</given-names></name><name name-style="western"><surname>Liébanas</surname><given-names>Gracia</given-names></name><name name-style="western"><surname>Peña-Santiago</surname><given-names>Reyes</given-names></name></person-group><year>2008</year><article-title>Nematodes of the order <tp:taxon-name><tp:taxon-name-part taxon-name-part-type="order">Dorylaimida</tp:taxon-name-part></tp:taxon-name> from Andalucía Oriental, Spain. The genus <italic><tp:taxon-name><tp:taxon-name-part taxon-name-part-type="genus" reg="Enchodelus">Enchodelus</tp:taxon-name-part></tp:taxon-name></italic> Thorne, 1939. 2. Description of three known species with rounded tail and long odontostyle</article-title><source>Nematology</source><volume>10</volume><issue>4</issue><fpage>451</fpage><lpage>470</lpage><pub-id pub-id-type="doi">10.1163/156854108784513815</pub-id></element-citation></ref><ref id="B11346826"><element-citation xmlns:xlink="http://www.w3.org/1999/xlink" publication-type="article" xlink:type="simple"><person-group person-group-type="author"><name name-style="western"><surname>Andrássy</surname><given-names>I</given-names></name></person-group><year>2009</year><article-title>Free-living nematodes from Albania, including of description of three new species</article-title><source>Nematologia Mediterranea</source><volume>37</volume><fpage>73</fpage><lpage>88</lpage><pub-id pub-id-type="doi">10.5281/zenodo.10728610</pub-id></element-citation></ref><ref id="B11376065"><element-citation xmlns:xlink="http://www.w3.org/1999/xlink" publication-type="article" xlink:type="simple"><person-group person-group-type="author"><name name-style="western"><surname>Pedram</surname><given-names>Majid</given-names></name><name name-style="western"><surname>Pourjam</surname><given-names>Ebrahim</given-names></name><name name-style="western"><surname>Robbins</surname><given-names>Robert</given-names></name><name name-style="western"><surname>Ye</surname><given-names>Weimin</given-names></name><name name-style="western"><surname>Peña-Santiago</surname><given-names>Reyes</given-names></name></person-group><year>2011</year><article-title>Description of one new, and new data on two known, species of <italic><tp:taxon-name><tp:taxon-name-part taxon-name-part-type="genus" reg="Enchodelus">Enchodelus</tp:taxon-name-part></tp:taxon-name></italic> Thorne, 1939 (<tp:taxon-name><tp:taxon-name-part taxon-name-part-type="order">Dorylaimida</tp:taxon-name-part></tp:taxon-name>: <tp:taxon-name><tp:taxon-name-part taxon-name-part-type="family">Nordiidae</tp:taxon-name-part></tp:taxon-name>) from Iran</article-title><source>Nematology</source><volume>13</volume><issue>6</issue><fpage>729</fpage><lpage>740</lpage><pub-id pub-id-type="doi">10.1163/138855410x545786</pub-id></element-citation></ref><ref id="B11019381"><element-citation xmlns:xlink="http://www.w3.org/1999/xlink" publication-type="article" xlink:type="simple"><person-group person-group-type="author"><name name-style="western"><surname>Elshishka</surname><given-names>Milka</given-names></name><name name-style="western"><surname>Lazarova</surname><given-names>Stela</given-names></name><name name-style="western"><surname>Peneva</surname><given-names>Vlada K</given-names></name></person-group><year>2012</year><article-title>Studies of the genus <italic><tp:taxon-name><tp:taxon-name-part taxon-name-part-type="genus" reg="Enchodelus">Enchodelus</tp:taxon-name-part></tp:taxon-name></italic> Thorne, 1939 (<tp:taxon-name><tp:taxon-name-part taxon-name-part-type="phylum">Nematoda</tp:taxon-name-part></tp:taxon-name>, <tp:taxon-name><tp:taxon-name-part taxon-name-part-type="family">Nordiidae</tp:taxon-name-part></tp:taxon-name>) from Arctic polar deserts. 1. Species with long odontostyle: <italic><tp:taxon-name><tp:taxon-name-part taxon-name-part-type="genus" reg="Enchodelus">E.</tp:taxon-name-part><tp:taxon-name-part taxon-name-part-type="species" reg="makarovae">makarovae</tp:taxon-name-part></tp:taxon-name></italic> sp. n. and <italic><tp:taxon-name><tp:taxon-name-part taxon-name-part-type="genus" reg="Enchodelus">E.</tp:taxon-name-part><tp:taxon-name-part taxon-name-part-type="species" reg="groenlandicus">groenlandicus</tp:taxon-name-part></tp:taxon-name></italic> (Ditlevsen, 1927) Thorne, 1939, with an identification key to the species of the <italic><tp:taxon-name><tp:taxon-name-part taxon-name-part-type="genus" reg="Enchodelus">E.</tp:taxon-name-part><tp:taxon-name-part taxon-name-part-type="species" reg="macrodorus">macrodorus</tp:taxon-name-part></tp:taxon-name></italic> group.</article-title><source>ZooKeys</source><volume>212</volume><fpage>1</fpage><lpage>23</lpage><pub-id pub-id-type="doi">10.3897/zookeys.212.3464</pub-id></element-citation></ref><ref id="B11374352"><element-citation xmlns:xlink="http://www.w3.org/1999/xlink" publication-type="article" xlink:type="simple"><person-group person-group-type="author"><name name-style="western"><surname>Holovachov</surname><given-names>Oleksandr</given-names></name></person-group><year>2014</year><article-title>Nematodes from terrestrial and freshwater habitats in the Arctic</article-title><source>Biodiversity Data Journal</source><volume>2</volume><pub-id pub-id-type="doi">10.3897/bdj.2.e1165</pub-id></element-citation></ref><ref id="B11376103"><element-citation xmlns:xlink="http://www.w3.org/1999/xlink" publication-type="book" xlink:type="simple"><person-group person-group-type="author"><name name-style="western"><surname>Peña-Santiago</surname><given-names>R</given-names></name></person-group><year>2021</year><source><tp:taxon-name><tp:taxon-name-part taxon-name-part-type="order">Dorylaimida</tp:taxon-name-part></tp:taxon-name> Mundi (<tp:taxon-name><tp:taxon-name-part taxon-name-part-type="phylum">Nematoda</tp:taxon-name-part></tp:taxon-name>) – Checklist of genera and species, with their records. Monographic Papers on Nematology</source><volume>Vol.7</volume><publisher-name>Editorial Universidad de Jaén</publisher-name><publisher-loc>Jaén</publisher-loc><size units="page">960</size><isbn>978-84-9159-452-9</isbn></element-citation></ref><ref id="B11375209"><element-citation xmlns:xlink="http://www.w3.org/1999/xlink" publication-type="book" xlink:type="simple"><person-group person-group-type="author"><name name-style="western"><surname>Kuzmin</surname><given-names>L. L.</given-names></name><name name-style="western"><surname>Gagarin</surname><given-names>V. G.</given-names></name></person-group><year>1990</year><source>Katalog svobodnozhyvushchikh pochvennykh i presnovodnykh nematod Arktiki i Subarktiki.</source><trans-title>Catalogue of free-living soil and fresh-water nematodes of Arctic and Subarctic</trans-title><publisher-name>Vladimir State Pedagogical Institute</publisher-name><size units="page">65</size></element-citation></ref><ref id="B11299766"><element-citation xmlns:xlink="http://www.w3.org/1999/xlink" publication-type="book" xlink:type="simple"><person-group person-group-type="author"><name name-style="western"><surname>Khakimov</surname><given-names>N.</given-names></name></person-group><year>1973</year><source>Nematodi tselini i khlopkovikh poley Golodnoy stepi Uzbekistana</source><publisher-name>Izdatel’stvo ‘Fan'</publisher-name><publisher-loc>Tashkent</publisher-loc><size units="page">150-214</size></element-citation></ref><ref id="B11346835"><element-citation xmlns:xlink="http://www.w3.org/1999/xlink" publication-type="article" xlink:type="simple"><person-group person-group-type="author"><name name-style="western"><surname>Andrássy</surname><given-names>I</given-names></name></person-group><year>2009</year><article-title>Free-living nematodes of Hungary (<tp:taxon-name><tp:taxon-name-part taxon-name-part-type="phylum">Nematoda</tp:taxon-name-part></tp:taxon-name> <tp:taxon-name><tp:taxon-name-part taxon-name-part-type="class">Errantia</tp:taxon-name-part></tp:taxon-name>)</article-title><source>III. Pedozoologica Hungarica</source><volume>5</volume><fpage>608</fpage><pub-id pub-id-type="doi">10.5281/zenodo.10821935</pub-id></element-citation></ref></ref-list></tp:taxon-treatment>
