# Supplementary material for: Cyber catalogue and revision of the nematode genus Enchodelus (Dorylaimida, Nordiidae)
Source: Biodivers Data J. 2024 Sep 19;12:e126315. doi: 10.3897/BDJ.12.e126315 (PMC11427809; doi:10.3897/BDJ.12.e126315)
Supplement: XML Treatment for Enchodelus hopedoroides [file BDJ.12.e126315-treatment14.xml]

<!DOCTYPE tp:taxon-treatment
  PUBLIC "-//TaxonX//DTD Taxonomic Treatment Publishing DTD v0 20100105//EN" "tax-treatment-NSO.dtd">
<tp:taxon-treatment xmlns:tp="http://www.plazi.org/taxpub"><tp:treatment-meta><mixed-citation publication-type="journal"><person-group><name><surname>Elshishka</surname><given-names>Milka</given-names></name><name><surname>Mladenov</surname><given-names>Aleksandar</given-names></name><name><surname>Altash</surname><given-names>Stela</given-names></name><name><surname>Álvarez-Ortega</surname><given-names>Sergio</given-names></name><name><surname>Peña-Santiago</surname><given-names>Reyes</given-names></name><name><surname>Peneva</surname><given-names>Vlada</given-names></name></person-group><article-title>Cyber catalogue and revision of the nematode genus <italic><tp:taxon-name><tp:taxon-name-part taxon-name-part-type="genus" reg="Enchodelus">Enchodelus</tp:taxon-name-part></tp:taxon-name></italic> (<tp:taxon-name><tp:taxon-name-part taxon-name-part-type="order">Dorylaimida</tp:taxon-name-part></tp:taxon-name>, <tp:taxon-name><tp:taxon-name-part taxon-name-part-type="family">Nordiidae</tp:taxon-name-part></tp:taxon-name>)</article-title><source>Biodivers Data J</source><day>19</day><month>09</month><year>2024</year><volume>12</volume><pub-id pub-id-type="doi">10.3897/BDJ.12.e126315</pub-id></mixed-citation></tp:treatment-meta><tp:nomenclature><tp:taxon-name>
            <object-id xmlns:xlink="http://www.w3.org/1999/xlink" content-type="arpha" xlink:type="simple">2181C802-6DC7-5E25-8C5B-1E86EE4BBA09</object-id>
            <tp:taxon-name-part taxon-name-part-type="genus">Enchodelus</tp:taxon-name-part>
            <tp:taxon-name-part taxon-name-part-type="species">hopedoroides</tp:taxon-name-part>
            <object-id xmlns:xlink="http://www.w3.org/1999/xlink" content-type="zoobank" xlink:type="simple" object-id-type="ZooBank">4BD2425E-388C-41F1-93EF-D709B1B18CB0</object-id>
            <object-id xmlns:xlink="http://www.w3.org/1999/xlink" xlink:type="simple" object-id-type="Catalogue of Life">https://www.catalogueoflife.org/data/taxon/9HMJZ</object-id>
            <object-id xmlns:xlink="http://www.w3.org/1999/xlink" xlink:type="simple" object-id-type="GBIF">https://www.gbif.org/species/4554561</object-id>
            <object-id xmlns:xlink="http://www.w3.org/1999/xlink" xlink:type="simple" object-id-type="SIBiLS">https://sibils.text-analytics.ch/search/?query=enchodelus%20hopedoroides&amp;tab=plazi#results-section</object-id>
          </tp:taxon-name><tp:taxon-authority>Altherr, 1963</tp:taxon-authority><tp:nomenclature-citation-list><tp:nomenclature-citation><tp:taxon-name><tp:taxon-name-part taxon-name-part-type="genus" reg="Enchodelus">Enchodelus</tp:taxon-name-part> (<tp:taxon-name-part taxon-name-part-type="subgenus" reg="Enchodelus">Enchodelus</tp:taxon-name-part>) <tp:taxon-name-part taxon-name-part-type="species" reg="hopedoroides">hopedoroides</tp:taxon-name-part></tp:taxon-name><comment> Altherr, 1963 (Ahmad &amp; Jairajpuri, 1980); <xref ref-type="bibr" rid="B11373130">Ahmad and Jairajpuri (1980)</xref> BLR: <ext-link xmlns:xlink="http://www.w3.org/1999/xlink" ext-link-type="uri" xlink:href="http://doi.org/10.5281/zenodo.8144934" xlink:type="simple">https://doi.org/10.5281/zenodo.8144934</ext-link></comment></tp:nomenclature-citation><tp:nomenclature-citation><tp:taxon-name>
                <tp:taxon-name-part taxon-name-part-type="genus" reg="Enchodelus">Enchodelus</tp:taxon-name-part>
                <tp:taxon-name-part taxon-name-part-type="species" reg="hopedoroides">hopedoroides</tp:taxon-name-part>
              </tp:taxon-name><comment> Altherr, 1963; <xref ref-type="bibr" rid="B10620537">Altherr (1963)</xref> BLR: <ext-link xmlns:xlink="http://www.w3.org/1999/xlink" ext-link-type="uri" xlink:href="http://doi.org/10.5281/zenodo.8117912" xlink:type="simple">https://doi.org/10.5281/zenodo.8117912</ext-link></comment></tp:nomenclature-citation><tp:nomenclature-citation><tp:taxon-name>
                <tp:taxon-name-part taxon-name-part-type="genus" reg="Enchodelus">Enchodelus</tp:taxon-name-part>
                <tp:taxon-name-part taxon-name-part-type="species" reg="hopedoroides">hopedoroides</tp:taxon-name-part>
              </tp:taxon-name><comment>; <xref ref-type="bibr" rid="B11374221">Eliava and Eliashvily (1990)</xref>:57,98 BLR: <ext-link xmlns:xlink="http://www.w3.org/1999/xlink" ext-link-type="uri" xlink:href="https://doi.org/10.5281/zenodo.11003031" xlink:type="simple">https://doi.org/10.5281/zenodo.11003031</ext-link></comment></tp:nomenclature-citation><tp:nomenclature-citation><tp:taxon-name>
                <tp:taxon-name-part taxon-name-part-type="genus" reg="Enchodelus">Enchodelus</tp:taxon-name-part>
                <tp:taxon-name-part taxon-name-part-type="species" reg="hopedoroides">hopedoroides</tp:taxon-name-part>
              </tp:taxon-name><comment>; <italic><xref ref-type="bibr" rid="B10620546">Guerrero et al. (2008a)</xref></italic> BLR: <ext-link xmlns:xlink="http://www.w3.org/1999/xlink" ext-link-type="uri" xlink:href="http://doi.org/10.5281/zenodo.8114882" xlink:type="simple">https://doi.org/10.5281/zenodo.8114882</ext-link></comment></tp:nomenclature-citation><tp:nomenclature-citation><tp:taxon-name>
                <tp:taxon-name-part taxon-name-part-type="genus" reg="Enchodelus">Enchodelus</tp:taxon-name-part>
                <tp:taxon-name-part taxon-name-part-type="species" reg="hopedoroides">hopedoroides</tp:taxon-name-part>
              </tp:taxon-name><comment>; <xref ref-type="bibr" rid="B11376103">Peña-Santiago (2021b)</xref>:207 BLR: <ext-link xmlns:xlink="http://www.w3.org/1999/xlink" ext-link-type="uri" xlink:href="https://doi.org/10.5281/zenodo.11191895" xlink:type="simple">https://doi.org/10.5281/zenodo.11191895</ext-link></comment></tp:nomenclature-citation></tp:nomenclature-citation-list></tp:nomenclature><tp:treatment-sec sec-type="Distribution"><title>Distribution</title><p><italic><tp:taxon-name><tp:taxon-name-part taxon-name-part-type="genus" reg="Enchodelus">Enchodelus</tp:taxon-name-part><tp:taxon-name-part taxon-name-part-type="species" reg="hopedoroides">hopedoroides</tp:taxon-name-part></tp:taxon-name></italic> is a part of Palearctic nematode fauna, reported only from Europe: <bold>Switzerland</bold> (type habitat: subalpine forest, <italic><tp:taxon-name><tp:taxon-name-part taxon-name-part-type="genus" reg="Calamagrostis">Calamagrostis</tp:taxon-name-part><tp:taxon-name-part taxon-name-part-type="species" reg="villosa">villosa</tp:taxon-name-part></tp:taxon-name></italic> (Chaix) Gmel., grasses, 2170 m a.s.l. - <xref ref-type="bibr" rid="B10620537">Altherr (1963)</xref>) and <bold>Spain</bold> (wet meadow, 2800 m a.s.l. - <xref ref-type="bibr" rid="B10620546">Guerrero et al. (2008a)</xref>).</p></tp:treatment-sec><tp:treatment-sec sec-type="Taxon discussion"><title>Taxon discussion</title><p>This species was originally described by <xref ref-type="bibr" rid="B10620537">Altherr (1963)</xref> in Switzerland. Later, <xref ref-type="bibr" rid="B10620546">Guerrero et al. (2008a)</xref> re-examined its type material and studied Iberian specimens.</p></tp:treatment-sec><ref-list><ref id="B11373130"><element-citation xmlns:xlink="http://www.w3.org/1999/xlink" publication-type="article" xlink:type="simple"><person-group person-group-type="author"><name name-style="western"><surname>Ahmad</surname><given-names>M.</given-names></name><name name-style="western"><surname>Jairajpuri</surname><given-names>M. S.</given-names></name></person-group><year>1980</year><article-title>A review of the genus <italic><tp:taxon-name><tp:taxon-name-part taxon-name-part-type="genus" reg="Enchodelus">Enchodelus</tp:taxon-name-part></tp:taxon-name></italic> Thorne, 1939 with descriptions of species from India</article-title><source>Records of the Zoological Survey of India, Miscellaneous Publication, Occasional Paper</source><volume>15</volume><fpage>1</fpage><lpage>42</lpage><pub-id pub-id-type="doi">10.5281/zenodo.8145041</pub-id></element-citation></ref><ref id="B10620537"><element-citation xmlns:xlink="http://www.w3.org/1999/xlink" publication-type="article" xlink:type="simple"><person-group person-group-type="author"><name name-style="western"><surname>Altherr</surname><given-names>E.</given-names></name></person-group><year>1963</year><article-title>Nématodes des sols forestiers subalpins du Val Dischma (Grisons)</article-title><source>Bulletin de la Société Vaudoise de Sciences Naturelles</source><volume>68</volume><fpage>333</fpage><lpage>349</lpage><uri xlink:type="simple">http://zenodo.org/record/8118036</uri></element-citation></ref><ref id="B11374221"><element-citation xmlns:xlink="http://www.w3.org/1999/xlink" publication-type="article" xlink:type="simple"><person-group person-group-type="author"><name name-style="western"><surname>Eliava</surname><given-names>I. Y.</given-names></name><name name-style="western"><surname>Eliashvily</surname><given-names>T. S.</given-names></name></person-group><year>1990</year><article-title>Free-living nematodes from the family <tp:taxon-name><tp:taxon-name-part taxon-name-part-type="family">Nordiidae</tp:taxon-name-part></tp:taxon-name> (<tp:taxon-name><tp:taxon-name-part taxon-name-part-type="order">Dorylaimida</tp:taxon-name-part></tp:taxon-name>)</article-title><source>Metsniereba</source><issue>i</issue><fpage>1</fpage><lpage>104</lpage><comment content-type="language">Russian</comment></element-citation></ref><ref id="B10620546"><element-citation xmlns:xlink="http://www.w3.org/1999/xlink" publication-type="article" xlink:type="simple"><person-group person-group-type="author"><name name-style="western"><surname>Guerrero</surname><given-names>P.</given-names></name><name name-style="western"><surname>Liébanas</surname><given-names>G.</given-names></name><name name-style="western"><surname>Peña-Santiago</surname><given-names>R.</given-names></name></person-group><year>2008</year><article-title>Nematodes of the order <tp:taxon-name><tp:taxon-name-part taxon-name-part-type="order">Dorylaimida</tp:taxon-name-part></tp:taxon-name> from Andalucía Oriental, Spain. The genus <italic><tp:taxon-name><tp:taxon-name-part taxon-name-part-type="genus" reg="Enchodelus">Enchodelus</tp:taxon-name-part></tp:taxon-name></italic> Thorne, 1939. 3. Description of three known species with rounded tail and medium-sized odontostyle</article-title><source>Nematology</source><volume>10</volume><fpage>711</fpage><lpage>733</lpage><pub-id pub-id-type="doi">10.1163/138855409X12549869072329</pub-id></element-citation></ref><ref id="B11376103"><element-citation xmlns:xlink="http://www.w3.org/1999/xlink" publication-type="book" xlink:type="simple"><person-group person-group-type="author"><name name-style="western"><surname>Peña-Santiago</surname><given-names>R</given-names></name></person-group><year>2021</year><source><tp:taxon-name><tp:taxon-name-part taxon-name-part-type="order">Dorylaimida</tp:taxon-name-part></tp:taxon-name> Mundi (<tp:taxon-name><tp:taxon-name-part taxon-name-part-type="phylum">Nematoda</tp:taxon-name-part></tp:taxon-name>) – Checklist of genera and species, with their records. Monographic Papers on Nematology</source><volume>Vol.7</volume><publisher-name>Editorial Universidad de Jaén</publisher-name><publisher-loc>Jaén</publisher-loc><size units="page">960</size><isbn>978-84-9159-452-9</isbn></element-citation></ref></ref-list></tp:taxon-treatment>
