# Supplementary material for: Cyber catalogue and revision of the nematode genus Enchodelus (Dorylaimida, Nordiidae)
Source: Biodivers Data J. 2024 Sep 19;12:e126315. doi: 10.3897/BDJ.12.e126315 (PMC11427809; doi:10.3897/BDJ.12.e126315)
Supplement: XML Treatment for Enchodelus hopedorus [file BDJ.12.e126315-treatment15.xml]

<!DOCTYPE tp:taxon-treatment
  PUBLIC "-//TaxonX//DTD Taxonomic Treatment Publishing DTD v0 20100105//EN" "tax-treatment-NSO.dtd">
<tp:taxon-treatment xmlns:tp="http://www.plazi.org/taxpub"><tp:treatment-meta><mixed-citation publication-type="journal"><person-group><name><surname>Elshishka</surname><given-names>Milka</given-names></name><name><surname>Mladenov</surname><given-names>Aleksandar</given-names></name><name><surname>Altash</surname><given-names>Stela</given-names></name><name><surname>Álvarez-Ortega</surname><given-names>Sergio</given-names></name><name><surname>Peña-Santiago</surname><given-names>Reyes</given-names></name><name><surname>Peneva</surname><given-names>Vlada</given-names></name></person-group><article-title>Cyber catalogue and revision of the nematode genus <italic><tp:taxon-name><tp:taxon-name-part taxon-name-part-type="genus" reg="Enchodelus">Enchodelus</tp:taxon-name-part></tp:taxon-name></italic> (<tp:taxon-name><tp:taxon-name-part taxon-name-part-type="order">Dorylaimida</tp:taxon-name-part></tp:taxon-name>, <tp:taxon-name><tp:taxon-name-part taxon-name-part-type="family">Nordiidae</tp:taxon-name-part></tp:taxon-name>)</article-title><source>Biodivers Data J</source><day>19</day><month>09</month><year>2024</year><volume>12</volume><pub-id pub-id-type="doi">10.3897/BDJ.12.e126315</pub-id></mixed-citation></tp:treatment-meta><tp:nomenclature><tp:taxon-name>
            <object-id xmlns:xlink="http://www.w3.org/1999/xlink" content-type="arpha" xlink:type="simple">D606BB56-865A-59D9-BEE0-6D64BFC6C658</object-id>
            <tp:taxon-name-part taxon-name-part-type="genus">Enchodelus</tp:taxon-name-part>
            <tp:taxon-name-part taxon-name-part-type="species">hopedorus</tp:taxon-name-part>
            <object-id xmlns:xlink="http://www.w3.org/1999/xlink" content-type="zoobank" xlink:type="simple" object-id-type="ZooBank">BB74D958-FD13-49C9-9D2F-57B8DC1572C3</object-id>
            <object-id xmlns:xlink="http://www.w3.org/1999/xlink" xlink:type="simple" object-id-type="Catalogue of Life">https://www.catalogueoflife.org/data/taxon/9HJ34</object-id>
            <object-id xmlns:xlink="http://www.w3.org/1999/xlink" xlink:type="simple" object-id-type="GBIF">https://www.gbif.org/species/4554550</object-id>
            <object-id xmlns:xlink="http://www.w3.org/1999/xlink" xlink:type="simple" object-id-type="ENA">https://www.ebi.ac.uk/ena/browser/view/211319</object-id>
            <object-id xmlns:xlink="http://www.w3.org/1999/xlink" xlink:type="simple" object-id-type="SIBiLS">https://sibils.text-analytics.ch/search/?query=enchodelus%20hopedorus&amp;tab=plazi#results-section</object-id>
          </tp:taxon-name><tp:taxon-authority>(Thorne, 1929) Thorne, 1939</tp:taxon-authority><tp:nomenclature-citation-list><tp:nomenclature-citation><tp:taxon-name>
                <tp:taxon-name-part taxon-name-part-type="genus" reg="Dorylaimellus">Dorylaimellus</tp:taxon-name-part>
                <tp:taxon-name-part taxon-name-part-type="species" reg="hopedorus">hopedorus</tp:taxon-name-part>
              </tp:taxon-name><comment> Thorne, 1929; <xref ref-type="bibr" rid="B11222342">Thorne (1929)</xref> BLR: <ext-link xmlns:xlink="http://www.w3.org/1999/xlink" ext-link-type="uri" xlink:href="http://doi.org/10.5281/zenodo.10797322" xlink:type="simple">https://doi.org/10.5281/zenodo.10797322</ext-link></comment></tp:nomenclature-citation><tp:nomenclature-citation><tp:taxon-name><tp:taxon-name-part taxon-name-part-type="genus" reg="Enchodelus">Enchodelus</tp:taxon-name-part> (<tp:taxon-name-part taxon-name-part-type="subgenus" reg="Enchodelus">Enchodelus</tp:taxon-name-part>) <tp:taxon-name-part taxon-name-part-type="species" reg="hopedorus">hopedorus</tp:taxon-name-part></tp:taxon-name><comment> (Thorne, 1929) Thorne, 1939</comment></tp:nomenclature-citation><tp:nomenclature-citation><tp:taxon-name><tp:taxon-name-part taxon-name-part-type="genus" reg="Enchodelus">Enchodelus</tp:taxon-name-part> (<tp:taxon-name-part taxon-name-part-type="subgenus" reg="Enchodelus">Enchodelus</tp:taxon-name-part>) <tp:taxon-name-part taxon-name-part-type="species" reg="hopedorus">hopedorus</tp:taxon-name-part></tp:taxon-name><comment>; <italic><xref ref-type="bibr" rid="B11373130">Ahmad and Jairajpuri (1980)</xref></italic> BLR: <ext-link xmlns:xlink="http://www.w3.org/1999/xlink" ext-link-type="uri" xlink:href="http://doi.org/10.5281/zenodo.8144934" xlink:type="simple">https://doi.org/10.5281/zenodo.8144934</ext-link></comment></tp:nomenclature-citation><tp:nomenclature-citation><tp:taxon-name><tp:taxon-name-part taxon-name-part-type="genus" reg="Enchodelus">Enchodelus</tp:taxon-name-part> (<tp:taxon-name-part taxon-name-part-type="subgenus" reg="Enchodelus">Enchodelus</tp:taxon-name-part>) <tp:taxon-name-part taxon-name-part-type="species" reg="hopedorus">hopedorus</tp:taxon-name-part></tp:taxon-name><comment>; <italic><xref ref-type="bibr" rid="B11374092">Choi et al. (1997)</xref></italic> BLR: <ext-link xmlns:xlink="http://www.w3.org/1999/xlink" ext-link-type="uri" xlink:href="http://doi.org/10.5281/zenodo.10822468" xlink:type="simple">https://doi.org/10.5281/zenodo.10822468</ext-link></comment></tp:nomenclature-citation><tp:nomenclature-citation><tp:taxon-name>
                <tp:taxon-name-part taxon-name-part-type="genus" reg="Enchodelus">Enchodelus</tp:taxon-name-part>
                <tp:taxon-name-part taxon-name-part-type="species" reg="hopedorus">hopedorus</tp:taxon-name-part>
              </tp:taxon-name><comment> (Thorne, 1929) Thorne, 1939; <xref ref-type="bibr" rid="B11376451">Thorne (1939)</xref> BLR: <ext-link xmlns:xlink="http://www.w3.org/1999/xlink" ext-link-type="uri" xlink:href="https://doi.org/10.5281/zenodo.11003129" xlink:type="simple">https://doi.org/10.5281/zenodo.11003129</ext-link></comment></tp:nomenclature-citation><tp:nomenclature-citation><tp:taxon-name>
                <tp:taxon-name-part taxon-name-part-type="genus" reg="Enchodelus">Enchodelus</tp:taxon-name-part>
                <tp:taxon-name-part taxon-name-part-type="species" reg="hopedorus">hopedorus</tp:taxon-name-part>
              </tp:taxon-name><comment>; <italic><xref ref-type="bibr" rid="B11373952">Brzeski (1963a)</xref></italic> BLR: <ext-link xmlns:xlink="http://www.w3.org/1999/xlink" ext-link-type="uri" xlink:href="http://doi.org/10.5281/zenodo.10869685" xlink:type="simple">https://doi.org/10.5281/zenodo.10869685</ext-link></comment></tp:nomenclature-citation><tp:nomenclature-citation><tp:taxon-name>
                <tp:taxon-name-part taxon-name-part-type="genus" reg="Enchodelus">Enchodelus</tp:taxon-name-part>
                <tp:taxon-name-part taxon-name-part-type="species" reg="hopedorus">hopedorus</tp:taxon-name-part>
              </tp:taxon-name><comment>; <italic><xref ref-type="bibr" rid="B11376550">Zullini (1973)</xref></italic> BLR: <ext-link xmlns:xlink="http://www.w3.org/1999/xlink" ext-link-type="uri" xlink:href="http://doi.org/10.5281/zenodo.10845257" xlink:type="simple">https://doi.org/10.5281/zenodo.10845257</ext-link></comment></tp:nomenclature-citation><tp:nomenclature-citation><tp:taxon-name>
                <tp:taxon-name-part taxon-name-part-type="genus" reg="Enchodelus">Enchodelus</tp:taxon-name-part>
                <tp:taxon-name-part taxon-name-part-type="species" reg="hopedorus">hopedorus</tp:taxon-name-part>
              </tp:taxon-name><comment>; <xref ref-type="bibr" rid="B11415526">Andrássy (1978)</xref>:116 [list]</comment></tp:nomenclature-citation><tp:nomenclature-citation><tp:taxon-name>
                <tp:taxon-name-part taxon-name-part-type="genus" reg="Enchodelus">Enchodelus</tp:taxon-name-part>
                <tp:taxon-name-part taxon-name-part-type="species" reg="hopedorus">hopedorus</tp:taxon-name-part>
              </tp:taxon-name><comment>; <italic><xref ref-type="bibr" rid="B11376532">Winiszewska-Slipinska (1987)</xref></italic> BLR: <ext-link xmlns:xlink="http://www.w3.org/1999/xlink" ext-link-type="uri" xlink:href="http://doi.org/10.5281/zenodo.10854938" xlink:type="simple">https://doi.org/10.5281/zenodo.10854938</ext-link></comment></tp:nomenclature-citation><tp:nomenclature-citation><tp:taxon-name>
                <tp:taxon-name-part taxon-name-part-type="genus" reg="Enchodelus">Enchodelus</tp:taxon-name-part>
                <tp:taxon-name-part taxon-name-part-type="species" reg="hopedorus">hopedorus</tp:taxon-name-part>
              </tp:taxon-name><comment>; <xref ref-type="bibr" rid="B11374221">Eliava and Eliashvily (1990)</xref>:58,98 BLR: <ext-link xmlns:xlink="http://www.w3.org/1999/xlink" ext-link-type="uri" xlink:href="https://doi.org/10.5281/zenodo.11003031" xlink:type="simple">https://doi.org/10.5281/zenodo.11003031</ext-link></comment></tp:nomenclature-citation><tp:nomenclature-citation><tp:taxon-name>
                <tp:taxon-name-part taxon-name-part-type="genus" reg="Enchodelus">Enchodelus</tp:taxon-name-part>
                <tp:taxon-name-part taxon-name-part-type="species" reg="hopedorus">hopedorus</tp:taxon-name-part>
              </tp:taxon-name><comment>; <italic><xref ref-type="bibr" rid="B11243543">Guerrero and Peňa-Santiago (2007)</xref></italic> BLR: <ext-link xmlns:xlink="http://www.w3.org/1999/xlink" ext-link-type="uri" xlink:href="http://doi.org/10.5281/zenodo.8111780" xlink:type="simple">https://doi.org/10.5281/zenodo.8111780</ext-link></comment></tp:nomenclature-citation><tp:nomenclature-citation><tp:taxon-name>
                <tp:taxon-name-part taxon-name-part-type="genus" reg="Enchodelus">Enchodelus</tp:taxon-name-part>
                <tp:taxon-name-part taxon-name-part-type="species" reg="hopedorus">hopedorus</tp:taxon-name-part>
              </tp:taxon-name><comment>; <xref ref-type="bibr" rid="B11376103">Peña-Santiago (2021b)</xref>:207 BLR: <ext-link xmlns:xlink="http://www.w3.org/1999/xlink" ext-link-type="uri" xlink:href="https://doi.org/10.5281/zenodo.11194191" xlink:type="simple">https://doi.org/10.5281/zenodo.11194191</ext-link></comment></tp:nomenclature-citation></tp:nomenclature-citation-list></tp:nomenclature><tp:treatment-sec sec-type="Distribution"><title>Distribution</title><p>A member of Holarctic nematode fauna, reported from: <bold>USA</bold> (type habitat: roots of alpine plants and moss, 4344 m a.s.l. - <xref ref-type="bibr" rid="B11222342">Thorne (1929)</xref> / deciduous forests - <xref ref-type="bibr" rid="B11374424">Johnson et al. (1972)</xref>), <bold>North America</bold> (freshwater habitats - <xref ref-type="bibr" rid="B11374230">Esser and Buckingham (1987)</xref>), <bold>Georgia</bold> (<xref ref-type="bibr" rid="B11374221">Eliava and Eliashvily (1990)</xref>), <bold>Korea</bold> (<italic><tp:taxon-name><tp:taxon-name-part taxon-name-part-type="genus" reg="Pinus">Pinus</tp:taxon-name-part><tp:taxon-name-part taxon-name-part-type="species" reg="densiflora">densiflora</tp:taxon-name-part></tp:taxon-name></italic> Siebold &amp; Zucc. - <xref ref-type="bibr" rid="B11374092">Choi et al. (1997)</xref>) and <bold>Poland</bold> (<italic><tp:taxon-name><tp:taxon-name-part taxon-name-part-type="genus" reg="Sphagnum">Sphagnum</tp:taxon-name-part></tp:taxon-name></italic> spp. - <xref ref-type="bibr" rid="B11373952">Brzeski (1963a)</xref> / oak-hornbeam forest litter and peat bog litter - <xref ref-type="bibr" rid="B11376532">Winiszewska-Slipinska (1987)</xref>), as well as from the high Himalaya, which form part of the boundary between the Palearctic and Indomalayan Regions: <bold>Nepal</bold> (soil from <italic><tp:taxon-name><tp:taxon-name-part taxon-name-part-type="genus" reg="Rhododendron">Rhododendron</tp:taxon-name-part></tp:taxon-name></italic> spp., <italic><tp:taxon-name><tp:taxon-name-part taxon-name-part-type="genus" reg="Betula">Betula</tp:taxon-name-part><tp:taxon-name-part taxon-name-part-type="species" reg="utilis">utilis</tp:taxon-name-part></tp:taxon-name></italic> D. Don, <italic><tp:taxon-name><tp:taxon-name-part taxon-name-part-type="genus" reg="Abies">Abies</tp:taxon-name-part></tp:taxon-name></italic> sp., 4100 m a.s.l. - <xref ref-type="bibr" rid="B11376550">Zullini (1973)</xref>).</p></tp:treatment-sec><tp:treatment-sec sec-type="Taxon discussion"><title>Taxon discussion</title><p>After its original description in the USA, this species was recorded from different locations in Europe and Asia. <xref ref-type="bibr" rid="B10620546">Guerrero et al. (2008a)</xref> raised doubts regarding the identity of non-American material, with the possible exception of Polish material studied by <xref ref-type="bibr" rid="B11376532">Winiszewska-Slipinska (1987)</xref>, which might belong to other species.</p></tp:treatment-sec><ref-list><ref id="B11222342"><element-citation xmlns:xlink="http://www.w3.org/1999/xlink" publication-type="article" xlink:type="simple"><person-group person-group-type="author"><name name-style="western"><surname>Thorne</surname><given-names>G.</given-names></name></person-group><year>1929</year><article-title>Nematodes from the summit of Long's peak, Colorado</article-title><source>Transactions of the American Microcopical Society</source><volume>48</volume><fpage>181</fpage><lpage>195</lpage><uri xlink:type="simple">http://zenodo.org/record/10797374</uri><pub-id pub-id-type="doi">10.2307/3222211</pub-id></element-citation></ref><ref id="B11373130"><element-citation xmlns:xlink="http://www.w3.org/1999/xlink" publication-type="article" xlink:type="simple"><person-group person-group-type="author"><name name-style="western"><surname>Ahmad</surname><given-names>M.</given-names></name><name name-style="western"><surname>Jairajpuri</surname><given-names>M. S.</given-names></name></person-group><year>1980</year><article-title>A review of the genus <italic><tp:taxon-name><tp:taxon-name-part taxon-name-part-type="genus" reg="Enchodelus">Enchodelus</tp:taxon-name-part></tp:taxon-name></italic> Thorne, 1939 with descriptions of species from India</article-title><source>Records of the Zoological Survey of India, Miscellaneous Publication, Occasional Paper</source><volume>15</volume><fpage>1</fpage><lpage>42</lpage><pub-id pub-id-type="doi">10.5281/zenodo.8145041</pub-id></element-citation></ref><ref id="B11374092"><element-citation xmlns:xlink="http://www.w3.org/1999/xlink" publication-type="article" xlink:type="simple"><person-group person-group-type="author"><name name-style="western"><surname>Choi</surname><given-names>Y.</given-names></name><name name-style="western"><surname>Geraert</surname><given-names>E.</given-names></name><name name-style="western"><surname>Baek</surname><given-names>H.</given-names></name></person-group><year>1997</year><article-title>Taxonomie сtudy of <tp:taxon-name><tp:taxon-name-part taxon-name-part-type="superfamily">Dorylaimoidea</tp:taxon-name-part></tp:taxon-name> (<tp:taxon-name><tp:taxon-name-part taxon-name-part-type="phylum">Nematoda</tp:taxon-name-part></tp:taxon-name>: <tp:taxon-name><tp:taxon-name-part taxon-name-part-type="order">Dorylaimida</tp:taxon-name-part></tp:taxon-name>) from Korea</article-title><source>Korean Journal of Applied Entomology</source><volume>36</volume><fpage>1</fpage><lpage>29</lpage><pub-id pub-id-type="doi">10.5281/zenodo.10822464</pub-id></element-citation></ref><ref id="B11376451"><element-citation xmlns:xlink="http://www.w3.org/1999/xlink" publication-type="article" xlink:type="simple"><person-group person-group-type="author"><name name-style="western"><surname>Thorne</surname><given-names>G.</given-names></name></person-group><year>1939</year><article-title>A monograph of the nematodes of the superfamily <tp:taxon-name><tp:taxon-name-part taxon-name-part-type="superfamily">Dorylaimoidea</tp:taxon-name-part></tp:taxon-name></article-title><source>Capita Zoologica</source><volume>8</volume><fpage>1</fpage><lpage>261</lpage></element-citation></ref><ref id="B11373952"><element-citation xmlns:xlink="http://www.w3.org/1999/xlink" publication-type="article" xlink:type="simple"><person-group person-group-type="author"><name name-style="western"><surname>Brzeski</surname><given-names>M.</given-names></name></person-group><year>1963</year><article-title>Further studies on nematodes (<tp:taxon-name><tp:taxon-name-part taxon-name-part-type="phylum">Nematoda</tp:taxon-name-part></tp:taxon-name>) of the <tp:taxon-name><tp:taxon-name-part taxon-name-part-type="family">Sphagnaceae</tp:taxon-name-part></tp:taxon-name> of the Tatra Mountains</article-title><source>Fragmenta Faunistica</source><volume>10</volume><fpage>309</fpage><lpage>315</lpage><comment content-type="language">Polish</comment><pub-id pub-id-type="doi">10.5281/zenodo.10869675</pub-id></element-citation></ref><ref id="B11376550"><element-citation xmlns:xlink="http://www.w3.org/1999/xlink" publication-type="article" xlink:type="simple"><person-group person-group-type="author"><name name-style="western"><surname>Zullini</surname><given-names>A.</given-names></name></person-group><year>1973</year><article-title>Su alcuni nematodi di alta quota del Nepal</article-title><source>Khumbu Himal</source><volume>4</volume><fpage>401</fpage><lpage>412</lpage><pub-id pub-id-type="doi">10.5281/zenodo.10850155</pub-id></element-citation></ref><ref id="B11415526"><element-citation xmlns:xlink="http://www.w3.org/1999/xlink" publication-type="chapter" xlink:type="simple"><person-group person-group-type="author"><name name-style="western"><surname>Andrássy</surname><given-names>I.</given-names></name></person-group><year>1978</year><chapter-title>Nematoda. A checklist of the animals inhabiting European inland waters with account of their distribution and ecology</chapter-title><person-group person-group-type="editor"><name name-style="western"><surname>Illies</surname><given-names>J.</given-names></name></person-group><source>Limnofauna Europaea</source><size units="page">98-117</size></element-citation></ref><ref id="B11376532"><element-citation xmlns:xlink="http://www.w3.org/1999/xlink" publication-type="article" xlink:type="simple"><person-group person-group-type="author"><name name-style="western"><surname>Winiszewska-Slipinska</surname><given-names>G.</given-names></name></person-group><year>1987</year><article-title>The free-living soil nematodes (<tp:taxon-name><tp:taxon-name-part taxon-name-part-type="phylum">Nematoda</tp:taxon-name-part></tp:taxon-name>) of the Swietokrzyskich Mountains</article-title><source>Fragmenta Faunistica</source><volume>31</volume><fpage>11</fpage><lpage>41</lpage><comment content-type="language">Polish</comment><pub-id pub-id-type="doi">10.5281/zenodo.10854934</pub-id></element-citation></ref><ref id="B11374221"><element-citation xmlns:xlink="http://www.w3.org/1999/xlink" publication-type="article" xlink:type="simple"><person-group person-group-type="author"><name name-style="western"><surname>Eliava</surname><given-names>I. Y.</given-names></name><name name-style="western"><surname>Eliashvily</surname><given-names>T. S.</given-names></name></person-group><year>1990</year><article-title>Free-living nematodes from the family <tp:taxon-name><tp:taxon-name-part taxon-name-part-type="family">Nordiidae</tp:taxon-name-part></tp:taxon-name> (<tp:taxon-name><tp:taxon-name-part taxon-name-part-type="order">Dorylaimida</tp:taxon-name-part></tp:taxon-name>)</article-title><source>Metsniereba</source><issue>i</issue><fpage>1</fpage><lpage>104</lpage><comment content-type="language">Russian</comment></element-citation></ref><ref id="B11243543"><element-citation xmlns:xlink="http://www.w3.org/1999/xlink" publication-type="article" xlink:type="simple"><person-group person-group-type="author"><name name-style="western"><surname>Guerrero</surname><given-names>P.</given-names></name><name name-style="western"><surname>Peňa-Santiago</surname><given-names>R.</given-names></name></person-group><year>2007</year><article-title>Redescription of <italic><tp:taxon-name><tp:taxon-name-part taxon-name-part-type="genus" reg="Enchodelus">Enchodelus</tp:taxon-name-part></tp:taxon-name></italic> species studied by Thorne in 1939 (<tp:taxon-name><tp:taxon-name-part taxon-name-part-type="order">Dorylaimida</tp:taxon-name-part></tp:taxon-name></article-title><source><tp:taxon-name><tp:taxon-name-part taxon-name-part-type="family">Nordiidae</tp:taxon-name-part></tp:taxon-name>). Nematology</source><volume>9</volume><fpage>93</fpage><lpage>121</lpage><pub-id pub-id-type="doi">10.1163/156854107779969646</pub-id></element-citation></ref><ref id="B11376103"><element-citation xmlns:xlink="http://www.w3.org/1999/xlink" publication-type="book" xlink:type="simple"><person-group person-group-type="author"><name name-style="western"><surname>Peña-Santiago</surname><given-names>R</given-names></name></person-group><year>2021</year><source><tp:taxon-name><tp:taxon-name-part taxon-name-part-type="order">Dorylaimida</tp:taxon-name-part></tp:taxon-name> Mundi (<tp:taxon-name><tp:taxon-name-part taxon-name-part-type="phylum">Nematoda</tp:taxon-name-part></tp:taxon-name>) – Checklist of genera and species, with their records. Monographic Papers on Nematology</source><volume>Vol.7</volume><publisher-name>Editorial Universidad de Jaén</publisher-name><publisher-loc>Jaén</publisher-loc><size units="page">960</size><isbn>978-84-9159-452-9</isbn></element-citation></ref><ref id="B11374424"><element-citation xmlns:xlink="http://www.w3.org/1999/xlink" publication-type="article" xlink:type="simple"><person-group person-group-type="author"><name name-style="western"><surname>Johnson</surname><given-names>S R</given-names></name><name name-style="western"><surname>Ferris</surname><given-names>V R</given-names></name><name name-style="western"><surname>Ferris</surname><given-names>J M</given-names></name></person-group><year>1972</year><article-title>Nematode community structure of forest woodlots. I. Relationships based on similarity coefficients of nematode species.</article-title><source>Journal of Nematology</source><volume>4</volume><issue>3</issue><fpage>175</fpage><lpage>183</lpage></element-citation></ref><ref id="B11374230"><element-citation xmlns:xlink="http://www.w3.org/1999/xlink" publication-type="chapter" xlink:type="simple"><person-group person-group-type="author"><name name-style="western"><surname>Esser</surname><given-names>R. P.</given-names></name><name name-style="western"><surname>Buckingham</surname><given-names>G. R.</given-names></name></person-group><year>1987</year><chapter-title>Genera and species of free-living nematodes occupying fresh water habitats in North America</chapter-title><person-group person-group-type="editor"><name name-style="western"><surname>Veech</surname><given-names>J. A.</given-names></name><name name-style="western"><surname>Dickson</surname><given-names>D. W.</given-names></name></person-group><source>In: Vistas in Nematology, a commemoration of the twenty-fifth anniversary of the Society of Nematologists</source><publisher-name>Society of Nematologists</publisher-name><publisher-loc>USA</publisher-loc><size units="page">477-487</size></element-citation></ref><ref id="B10620546"><element-citation xmlns:xlink="http://www.w3.org/1999/xlink" publication-type="article" xlink:type="simple"><person-group person-group-type="author"><name name-style="western"><surname>Guerrero</surname><given-names>P.</given-names></name><name name-style="western"><surname>Liébanas</surname><given-names>G.</given-names></name><name name-style="western"><surname>Peña-Santiago</surname><given-names>R.</given-names></name></person-group><year>2008</year><article-title>Nematodes of the order <tp:taxon-name><tp:taxon-name-part taxon-name-part-type="order">Dorylaimida</tp:taxon-name-part></tp:taxon-name> from Andalucía Oriental, Spain. The genus <italic><tp:taxon-name><tp:taxon-name-part taxon-name-part-type="genus" reg="Enchodelus">Enchodelus</tp:taxon-name-part></tp:taxon-name></italic> Thorne, 1939. 3. Description of three known species with rounded tail and medium-sized odontostyle</article-title><source>Nematology</source><volume>10</volume><fpage>711</fpage><lpage>733</lpage><pub-id pub-id-type="doi">10.1163/138855409X12549869072329</pub-id></element-citation></ref></ref-list></tp:taxon-treatment>
