# Supplementary material for: Cyber catalogue and revision of the nematode genus Enchodelus (Dorylaimida, Nordiidae)
Source: Biodivers Data J. 2024 Sep 19;12:e126315. doi: 10.3897/BDJ.12.e126315 (PMC11427809; doi:10.3897/BDJ.12.e126315)
Supplement: XML Treatment for Enchodelus parateres [file BDJ.12.e126315-treatment22.xml]

<!DOCTYPE tp:taxon-treatment
  PUBLIC "-//TaxonX//DTD Taxonomic Treatment Publishing DTD v0 20100105//EN" "tax-treatment-NSO.dtd">
<tp:taxon-treatment xmlns:tp="http://www.plazi.org/taxpub"><tp:treatment-meta><mixed-citation publication-type="journal"><person-group><name><surname>Elshishka</surname><given-names>Milka</given-names></name><name><surname>Mladenov</surname><given-names>Aleksandar</given-names></name><name><surname>Altash</surname><given-names>Stela</given-names></name><name><surname>Álvarez-Ortega</surname><given-names>Sergio</given-names></name><name><surname>Peña-Santiago</surname><given-names>Reyes</given-names></name><name><surname>Peneva</surname><given-names>Vlada</given-names></name></person-group><article-title>Cyber catalogue and revision of the nematode genus <italic><tp:taxon-name><tp:taxon-name-part taxon-name-part-type="genus" reg="Enchodelus">Enchodelus</tp:taxon-name-part></tp:taxon-name></italic> (<tp:taxon-name><tp:taxon-name-part taxon-name-part-type="order">Dorylaimida</tp:taxon-name-part></tp:taxon-name>, <tp:taxon-name><tp:taxon-name-part taxon-name-part-type="family">Nordiidae</tp:taxon-name-part></tp:taxon-name>)</article-title><source>Biodivers Data J</source><day>19</day><month>09</month><year>2024</year><volume>12</volume><pub-id pub-id-type="doi">10.3897/BDJ.12.e126315</pub-id></mixed-citation></tp:treatment-meta><tp:nomenclature><tp:taxon-name>
            <object-id xmlns:xlink="http://www.w3.org/1999/xlink" content-type="arpha" xlink:type="simple">0E049F23-A87E-5973-AC6C-21C9673C78D1</object-id>
            <tp:taxon-name-part taxon-name-part-type="genus">Enchodelus</tp:taxon-name-part>
            <tp:taxon-name-part taxon-name-part-type="species">parateres</tp:taxon-name-part>
            <object-id xmlns:xlink="http://www.w3.org/1999/xlink" content-type="zoobank" xlink:type="simple" object-id-type="ZooBank">5E901204-F5D0-44EB-86CC-57850518D76E</object-id>
            <object-id xmlns:xlink="http://www.w3.org/1999/xlink" xlink:type="simple" object-id-type="Catalogue of Life">https://www.catalogueoflife.org/data/taxon/9J3QS</object-id>
            <object-id xmlns:xlink="http://www.w3.org/1999/xlink" xlink:type="simple" object-id-type="GBIF">https://www.gbif.org/species/7018643</object-id>
            <object-id xmlns:xlink="http://www.w3.org/1999/xlink" xlink:type="simple" object-id-type="SIBiLS">https://sibils.text-analytics.ch/search/?query=enchodelus+parateres&amp;tab=plazi#results-section</object-id>
          </tp:taxon-name><tp:taxon-authority>Baqri &amp; Jairajpuri, 1974</tp:taxon-authority><tp:nomenclature-citation-list><tp:nomenclature-citation><tp:taxon-name><tp:taxon-name-part taxon-name-part-type="genus" reg="Enchodelus">Enchodelus</tp:taxon-name-part> (<tp:taxon-name-part taxon-name-part-type="subgenus" reg="Rotundus">Rotundus</tp:taxon-name-part>) <tp:taxon-name-part taxon-name-part-type="species" reg="parateres">parateres</tp:taxon-name-part></tp:taxon-name><comment> Baqri &amp; Jairajpuri, 1974 (Ahmad &amp; Jairajpuri, 1980); <xref ref-type="bibr" rid="B11373130">Ahmad and Jairajpuri (1980)</xref> <ext-link xmlns:xlink="http://www.w3.org/1999/xlink" ext-link-type="uri" xlink:href="https://treatment.plazi.org/id/03D687A0-E55F-FFDF-DDDF-FB46FA7DF12A" xlink:type="simple">Plazi treatment</ext-link></comment></tp:nomenclature-citation><tp:nomenclature-citation><tp:taxon-name>
                <tp:taxon-name-part taxon-name-part-type="genus" reg="Enchodelus">Enchodelus</tp:taxon-name-part>
                <tp:taxon-name-part taxon-name-part-type="species" reg="parateres">parateres</tp:taxon-name-part>
              </tp:taxon-name><comment> Baqri &amp; Jairajpuri, 1974; <xref ref-type="bibr" rid="B11373899">Baqri and Jairajpuri (1974)</xref> BLR: <ext-link xmlns:xlink="http://www.w3.org/1999/xlink" ext-link-type="uri" xlink:href="http://doi.org/10.5281/zenodo.8117930" xlink:type="simple">https://doi.org/10.5281/zenodo.8117930</ext-link></comment></tp:nomenclature-citation><tp:nomenclature-citation><tp:taxon-name>
                <tp:taxon-name-part taxon-name-part-type="genus" reg="Enchodelus">Enchodelus</tp:taxon-name-part>
                <tp:taxon-name-part taxon-name-part-type="species" reg="parateres">parateres</tp:taxon-name-part>
              </tp:taxon-name><comment>; <xref ref-type="bibr" rid="B11374221">Eliava and Eliashvily (1990)</xref>:64,100 BLR: <ext-link xmlns:xlink="http://www.w3.org/1999/xlink" ext-link-type="uri" xlink:href="https://doi.org/10.5281/zenodo.11003031" xlink:type="simple">https://doi.org/10.5281/zenodo.11003031</ext-link></comment></tp:nomenclature-citation><tp:nomenclature-citation><tp:taxon-name>
                <tp:taxon-name-part taxon-name-part-type="genus" reg="Enchodelus">Enchodelus</tp:taxon-name-part>
                <tp:taxon-name-part taxon-name-part-type="species" reg="parateres">parateres</tp:taxon-name-part>
              </tp:taxon-name><comment>; <italic><xref ref-type="bibr" rid="B11374407">Jairajpuri and Ahmad (1992)</xref></italic>:182 [figure] BLR: <ext-link xmlns:xlink="http://www.w3.org/1999/xlink" ext-link-type="uri" xlink:href="https://doi.org/10.5281/zenodo.10850166" xlink:type="simple">https://doi.org/10.5281/zenodo.10850166</ext-link></comment></tp:nomenclature-citation><tp:nomenclature-citation><tp:taxon-name>
                <tp:taxon-name-part taxon-name-part-type="genus" reg="Enchodelus">Enchodelus</tp:taxon-name-part>
                <tp:taxon-name-part taxon-name-part-type="species" reg="parateres">parateres</tp:taxon-name-part>
              </tp:taxon-name><comment>; <italic><xref ref-type="bibr" rid="B11374352">Holovachov (2014)</xref></italic>:22 [list] <ext-link xmlns:xlink="http://www.w3.org/1999/xlink" ext-link-type="uri" xlink:href="https://treatment.plazi.org/GgServer/html/FFF7CBA6C9F27F82BE9D7819A1F35D0F" xlink:type="simple">Plazi treatment</ext-link></comment></tp:nomenclature-citation><tp:nomenclature-citation><tp:taxon-name>
                <tp:taxon-name-part taxon-name-part-type="genus" reg="Enchodelus">Enchodelus</tp:taxon-name-part>
                <tp:taxon-name-part taxon-name-part-type="species" reg="parateres">parateres</tp:taxon-name-part>
              </tp:taxon-name><comment>; <xref ref-type="bibr" rid="B11376103">Peña-Santiago (2021b)</xref>:211 BLR: <ext-link xmlns:xlink="http://www.w3.org/1999/xlink" ext-link-type="uri" xlink:href="https://doi.org/10.5281/zenodo.11191913" xlink:type="simple">https://doi.org/10.5281/zenodo.11191913</ext-link></comment></tp:nomenclature-citation></tp:nomenclature-citation-list></tp:nomenclature><tp:treatment-sec sec-type="Distribution"><title>Distribution</title><p><italic><tp:taxon-name><tp:taxon-name-part taxon-name-part-type="genus" reg="Enchodelus">Enchodelus</tp:taxon-name-part><tp:taxon-name-part taxon-name-part-type="species" reg="parateres">parateres</tp:taxon-name-part></tp:taxon-name></italic> is a member of Indomalayan nematode fauna: <bold>India</bold> (type habitat: soil around roots of weeds and mosses, 2600 m a.s.l. - <xref ref-type="bibr" rid="B11373899">Baqri and Jairajpuri (1974)</xref> / soil around the roots of wild fruit trees, 1415 m a.s.l. - <xref ref-type="bibr" rid="B11373130">Ahmad and Jairajpuri (1980)</xref>).</p><p>The species was also recorded in Palearctic: <bold>Romania</bold> (grassland, mix forest, 1050 m a.s.l. - <xref ref-type="bibr" rid="B11374110">Ciobanu and Popovici (2017)</xref>) and <bold>Russia</bold> (Arctic tundra - <xref ref-type="bibr" rid="B11375200">Kuzmin (1986)</xref>, <xref ref-type="bibr" rid="B11375209">Kuzmin and Gagarin (1990)</xref>).</p></tp:treatment-sec><ref-list><ref id="B11373130"><element-citation xmlns:xlink="http://www.w3.org/1999/xlink" publication-type="article" xlink:type="simple"><person-group person-group-type="author"><name name-style="western"><surname>Ahmad</surname><given-names>M.</given-names></name><name name-style="western"><surname>Jairajpuri</surname><given-names>M. S.</given-names></name></person-group><year>1980</year><article-title>A review of the genus <italic><tp:taxon-name><tp:taxon-name-part taxon-name-part-type="genus" reg="Enchodelus">Enchodelus</tp:taxon-name-part></tp:taxon-name></italic> Thorne, 1939 with descriptions of species from India</article-title><source>Records of the Zoological Survey of India, Miscellaneous Publication, Occasional Paper</source><volume>15</volume><fpage>1</fpage><lpage>42</lpage><pub-id pub-id-type="doi">10.5281/zenodo.8145041</pub-id></element-citation></ref><ref id="B11373899"><element-citation xmlns:xlink="http://www.w3.org/1999/xlink" publication-type="article" xlink:type="simple"><person-group person-group-type="author"><name name-style="western"><surname>Baqri</surname><given-names>Q. H.</given-names></name><name name-style="western"><surname>Jairajpuri</surname><given-names>M. S.</given-names></name></person-group><year>1974</year><article-title>Nematodes of high altitudes in India. V. Five new species of the genus <italic><tp:taxon-name><tp:taxon-name-part taxon-name-part-type="genus" reg="Enchodelus">Enchodelus</tp:taxon-name-part></tp:taxon-name></italic> Thorne, 1939 (<tp:taxon-name><tp:taxon-name-part taxon-name-part-type="order">Dorylaimida</tp:taxon-name-part></tp:taxon-name>)</article-title><source>Nematologica</source><volume>20</volume><fpage>131</fpage><lpage>146</lpage><pub-id pub-id-type="doi">10.1163/187529274X00113</pub-id></element-citation></ref><ref id="B11374221"><element-citation xmlns:xlink="http://www.w3.org/1999/xlink" publication-type="article" xlink:type="simple"><person-group person-group-type="author"><name name-style="western"><surname>Eliava</surname><given-names>I. Y.</given-names></name><name name-style="western"><surname>Eliashvily</surname><given-names>T. S.</given-names></name></person-group><year>1990</year><article-title>Free-living nematodes from the family <tp:taxon-name><tp:taxon-name-part taxon-name-part-type="family">Nordiidae</tp:taxon-name-part></tp:taxon-name> (<tp:taxon-name><tp:taxon-name-part taxon-name-part-type="order">Dorylaimida</tp:taxon-name-part></tp:taxon-name>)</article-title><source>Metsniereba</source><issue>i</issue><fpage>1</fpage><lpage>104</lpage><comment content-type="language">Russian</comment></element-citation></ref><ref id="B11374407"><element-citation xmlns:xlink="http://www.w3.org/1999/xlink" publication-type="book" xlink:type="simple"><person-group person-group-type="author"><name name-style="western"><surname>Jairajpuri</surname><given-names>M. S.</given-names></name><name name-style="western"><surname>Ahmad</surname><given-names>W.</given-names></name></person-group><year>1992</year><source>
            <tp:taxon-name><tp:taxon-name-part taxon-name-part-type="order">Dorylaimida</tp:taxon-name-part></tp:taxon-name>
          </source><publisher-name>E.J. Brill</publisher-name><publisher-loc>Leiden, New York, Kobenhavn, Koln</publisher-loc><size units="page">458</size><pub-id pub-id-type="doi">10.1163/9789004630475</pub-id></element-citation></ref><ref id="B11374352"><element-citation xmlns:xlink="http://www.w3.org/1999/xlink" publication-type="article" xlink:type="simple"><person-group person-group-type="author"><name name-style="western"><surname>Holovachov</surname><given-names>Oleksandr</given-names></name></person-group><year>2014</year><article-title>Nematodes from terrestrial and freshwater habitats in the Arctic</article-title><source>Biodiversity Data Journal</source><volume>2</volume><pub-id pub-id-type="doi">10.3897/bdj.2.e1165</pub-id></element-citation></ref><ref id="B11376103"><element-citation xmlns:xlink="http://www.w3.org/1999/xlink" publication-type="book" xlink:type="simple"><person-group person-group-type="author"><name name-style="western"><surname>Peña-Santiago</surname><given-names>R</given-names></name></person-group><year>2021</year><source><tp:taxon-name><tp:taxon-name-part taxon-name-part-type="order">Dorylaimida</tp:taxon-name-part></tp:taxon-name> Mundi (<tp:taxon-name><tp:taxon-name-part taxon-name-part-type="phylum">Nematoda</tp:taxon-name-part></tp:taxon-name>) – Checklist of genera and species, with their records. Monographic Papers on Nematology</source><volume>Vol.7</volume><publisher-name>Editorial Universidad de Jaén</publisher-name><publisher-loc>Jaén</publisher-loc><size units="page">960</size><isbn>978-84-9159-452-9</isbn></element-citation></ref><ref id="B11374110"><element-citation xmlns:xlink="http://www.w3.org/1999/xlink" publication-type="article" xlink:type="simple"><person-group person-group-type="author"><name name-style="western"><surname>Ciobanu</surname><given-names>M.</given-names></name><name name-style="western"><surname>Popovici</surname><given-names>I.</given-names></name></person-group><year>2017</year><article-title>Structural and functional diversity of nematode fauna associated with habitats located in the Natura 2000 site Apuseni (Romania)</article-title><source>Russian Journal of Nematology</source><volume>25</volume><issue>1</issue><fpage>23</fpage><lpage>36</lpage></element-citation></ref><ref id="B11375200"><element-citation xmlns:xlink="http://www.w3.org/1999/xlink" publication-type="article" xlink:type="simple"><person-group person-group-type="author"><name name-style="western"><surname>Kuzmin</surname><given-names>L. L.</given-names></name></person-group><year>1986</year><article-title>Free-living nematodes from the southern tunrda subzone of the western Taymyr. Uzhnyie tundry Taimyra</article-title><source>Nauka</source><fpage>118</fpage><lpage>121</lpage><comment content-type="language">Russian</comment></element-citation></ref><ref id="B11375209"><element-citation xmlns:xlink="http://www.w3.org/1999/xlink" publication-type="book" xlink:type="simple"><person-group person-group-type="author"><name name-style="western"><surname>Kuzmin</surname><given-names>L. L.</given-names></name><name name-style="western"><surname>Gagarin</surname><given-names>V. G.</given-names></name></person-group><year>1990</year><source>Katalog svobodnozhyvushchikh pochvennykh i presnovodnykh nematod Arktiki i Subarktiki.</source><trans-title>Catalogue of free-living soil and fresh-water nematodes of Arctic and Subarctic</trans-title><publisher-name>Vladimir State Pedagogical Institute</publisher-name><size units="page">65</size></element-citation></ref></ref-list></tp:taxon-treatment>
