# Supplementary material for: Cyber catalogue and revision of the nematode genus Enchodelus (Dorylaimida, Nordiidae)
Source: Biodivers Data J. 2024 Sep 19;12:e126315. doi: 10.3897/BDJ.12.e126315 (PMC11427809; doi:10.3897/BDJ.12.e126315)
Supplement: XML Treatment for Enchodelus sardashtensis [file BDJ.12.e126315-treatment25.xml]

<!DOCTYPE tp:taxon-treatment
  PUBLIC "-//TaxonX//DTD Taxonomic Treatment Publishing DTD v0 20100105//EN" "tax-treatment-NSO.dtd">
<tp:taxon-treatment xmlns:tp="http://www.plazi.org/taxpub"><tp:treatment-meta><mixed-citation publication-type="journal"><person-group><name><surname>Elshishka</surname><given-names>Milka</given-names></name><name><surname>Mladenov</surname><given-names>Aleksandar</given-names></name><name><surname>Altash</surname><given-names>Stela</given-names></name><name><surname>Álvarez-Ortega</surname><given-names>Sergio</given-names></name><name><surname>Peña-Santiago</surname><given-names>Reyes</given-names></name><name><surname>Peneva</surname><given-names>Vlada</given-names></name></person-group><article-title>Cyber catalogue and revision of the nematode genus <italic><tp:taxon-name><tp:taxon-name-part taxon-name-part-type="genus" reg="Enchodelus">Enchodelus</tp:taxon-name-part></tp:taxon-name></italic> (<tp:taxon-name><tp:taxon-name-part taxon-name-part-type="order">Dorylaimida</tp:taxon-name-part></tp:taxon-name>, <tp:taxon-name><tp:taxon-name-part taxon-name-part-type="family">Nordiidae</tp:taxon-name-part></tp:taxon-name>)</article-title><source>Biodivers Data J</source><day>19</day><month>09</month><year>2024</year><volume>12</volume><pub-id pub-id-type="doi">10.3897/BDJ.12.e126315</pub-id></mixed-citation></tp:treatment-meta><tp:nomenclature><tp:taxon-name>
            <object-id xmlns:xlink="http://www.w3.org/1999/xlink" content-type="arpha" xlink:type="simple">F7C6B8D2-6704-5CC9-9D06-6CF6E0CECEA6</object-id>
            <tp:taxon-name-part taxon-name-part-type="genus">Enchodelus</tp:taxon-name-part>
            <tp:taxon-name-part taxon-name-part-type="species">sardashtensis</tp:taxon-name-part>
            <object-id xmlns:xlink="http://www.w3.org/1999/xlink" content-type="zoobank" xlink:type="simple" object-id-type="ZooBank">89A41CD5-08E3-4C72-A003-C205D15FD8B9</object-id>
            <object-id xmlns:xlink="http://www.w3.org/1999/xlink" xlink:type="simple" object-id-type="Catalogue of Life">https://www.catalogueoflife.org/data/taxon/8GPPN</object-id>
            <object-id xmlns:xlink="http://www.w3.org/1999/xlink" xlink:type="simple" object-id-type="GBIF">https://www.gbif.org/species/10787556</object-id>
            <object-id xmlns:xlink="http://www.w3.org/1999/xlink" xlink:type="simple" object-id-type="ENA">https://www.ebi.ac.uk/ena/browser/view/Taxon:1068862</object-id>
            <object-id xmlns:xlink="http://www.w3.org/1999/xlink" xlink:type="simple" object-id-type="SIBiLS">https://sibils.text-analytics.ch/search/?query=enchodelus%20sardashtensis%20&amp;tab=plazi#results-section</object-id>
          </tp:taxon-name><tp:taxon-authority>Pedram, Pourjam, Robbins, Ye &amp; Peña-Santiago, 2011</tp:taxon-authority><tp:nomenclature-citation-list><tp:nomenclature-citation><tp:taxon-name>
                <tp:taxon-name-part taxon-name-part-type="genus" reg="Enchodelus">Enchodelus</tp:taxon-name-part>
                <tp:taxon-name-part taxon-name-part-type="species" reg="sardashtensis">sardashtensis</tp:taxon-name-part>
              </tp:taxon-name><comment> Pedram, Pourjam, Robbins, Ye &amp; Peña-Santiago, 2011; <xref ref-type="bibr" rid="B11376065">Pedram et al. (2011)</xref> BLR:<ext-link xmlns:xlink="http://www.w3.org/1999/xlink" ext-link-type="uri" xlink:href="http://doi.org/10.5281/zenodo.8114670" xlink:type="simple">https://doi.org/10.5281/zenodo.8114670</ext-link></comment></tp:nomenclature-citation><tp:nomenclature-citation><tp:taxon-name>
                <tp:taxon-name-part taxon-name-part-type="genus" reg="Enchodelus">Enchodelus</tp:taxon-name-part>
                <tp:taxon-name-part taxon-name-part-type="species" reg="sardashtensis">sardashtensis</tp:taxon-name-part>
              </tp:taxon-name><comment>; <xref ref-type="bibr" rid="B11376103">Peña-Santiago (2021b)</xref>:211 BLR: <ext-link xmlns:xlink="http://www.w3.org/1999/xlink" ext-link-type="uri" xlink:href="https://doi.org/10.5281/zenodo.11194197" xlink:type="simple">https://doi.org/10.5281/zenodo.11194197</ext-link></comment></tp:nomenclature-citation></tp:nomenclature-citation-list></tp:nomenclature><tp:treatment-sec sec-type="Distribution"><title>Distribution</title><p>This species is reported from Eastern Palearctic, only known from its type locality: <bold>Iran</bold> (type habitat: rhizosphere soil of grasses - <xref ref-type="bibr" rid="B11376065">Pedram et al. (2011)</xref>).</p></tp:treatment-sec><ref-list><ref id="B11376065"><element-citation xmlns:xlink="http://www.w3.org/1999/xlink" publication-type="article" xlink:type="simple"><person-group person-group-type="author"><name name-style="western"><surname>Pedram</surname><given-names>Majid</given-names></name><name name-style="western"><surname>Pourjam</surname><given-names>Ebrahim</given-names></name><name name-style="western"><surname>Robbins</surname><given-names>Robert</given-names></name><name name-style="western"><surname>Ye</surname><given-names>Weimin</given-names></name><name name-style="western"><surname>Peña-Santiago</surname><given-names>Reyes</given-names></name></person-group><year>2011</year><article-title>Description of one new, and new data on two known, species of <italic><tp:taxon-name><tp:taxon-name-part taxon-name-part-type="genus" reg="Enchodelus">Enchodelus</tp:taxon-name-part></tp:taxon-name></italic> Thorne, 1939 (<tp:taxon-name><tp:taxon-name-part taxon-name-part-type="order">Dorylaimida</tp:taxon-name-part></tp:taxon-name>: <tp:taxon-name><tp:taxon-name-part taxon-name-part-type="family">Nordiidae</tp:taxon-name-part></tp:taxon-name>) from Iran</article-title><source>Nematology</source><volume>13</volume><issue>6</issue><fpage>729</fpage><lpage>740</lpage><pub-id pub-id-type="doi">10.1163/138855410x545786</pub-id></element-citation></ref><ref id="B11376103"><element-citation xmlns:xlink="http://www.w3.org/1999/xlink" publication-type="book" xlink:type="simple"><person-group person-group-type="author"><name name-style="western"><surname>Peña-Santiago</surname><given-names>R</given-names></name></person-group><year>2021</year><source><tp:taxon-name><tp:taxon-name-part taxon-name-part-type="order">Dorylaimida</tp:taxon-name-part></tp:taxon-name> Mundi (<tp:taxon-name><tp:taxon-name-part taxon-name-part-type="phylum">Nematoda</tp:taxon-name-part></tp:taxon-name>) – Checklist of genera and species, with their records. Monographic Papers on Nematology</source><volume>Vol.7</volume><publisher-name>Editorial Universidad de Jaén</publisher-name><publisher-loc>Jaén</publisher-loc><size units="page">960</size><isbn>978-84-9159-452-9</isbn></element-citation></ref></ref-list></tp:taxon-treatment>
