# Supplementary material for: Cyber catalogue and revision of the nematode genus Enchodelus (Dorylaimida, Nordiidae)
Source: Biodivers Data J. 2024 Sep 19;12:e126315. doi: 10.3897/BDJ.12.e126315 (PMC11427809; doi:10.3897/BDJ.12.e126315)
Supplement: XML Treatment for Enchodelus saxifragae [file BDJ.12.e126315-treatment26.xml]

<!DOCTYPE tp:taxon-treatment
  PUBLIC "-//TaxonX//DTD Taxonomic Treatment Publishing DTD v0 20100105//EN" "tax-treatment-NSO.dtd">
<tp:taxon-treatment xmlns:tp="http://www.plazi.org/taxpub"><tp:treatment-meta><mixed-citation publication-type="journal"><person-group><name><surname>Elshishka</surname><given-names>Milka</given-names></name><name><surname>Mladenov</surname><given-names>Aleksandar</given-names></name><name><surname>Altash</surname><given-names>Stela</given-names></name><name><surname>Álvarez-Ortega</surname><given-names>Sergio</given-names></name><name><surname>Peña-Santiago</surname><given-names>Reyes</given-names></name><name><surname>Peneva</surname><given-names>Vlada</given-names></name></person-group><article-title>Cyber catalogue and revision of the nematode genus <italic><tp:taxon-name><tp:taxon-name-part taxon-name-part-type="genus" reg="Enchodelus">Enchodelus</tp:taxon-name-part></tp:taxon-name></italic> (<tp:taxon-name><tp:taxon-name-part taxon-name-part-type="order">Dorylaimida</tp:taxon-name-part></tp:taxon-name>, <tp:taxon-name><tp:taxon-name-part taxon-name-part-type="family">Nordiidae</tp:taxon-name-part></tp:taxon-name>)</article-title><source>Biodivers Data J</source><day>19</day><month>09</month><year>2024</year><volume>12</volume><pub-id pub-id-type="doi">10.3897/BDJ.12.e126315</pub-id></mixed-citation></tp:treatment-meta><tp:nomenclature><tp:taxon-name>
            <object-id xmlns:xlink="http://www.w3.org/1999/xlink" content-type="arpha" xlink:type="simple">736F85E8-0CFD-53E6-BBEF-4B25F269E3DF</object-id>
            <tp:taxon-name-part taxon-name-part-type="genus">Enchodelus</tp:taxon-name-part>
            <tp:taxon-name-part taxon-name-part-type="species">saxifragae</tp:taxon-name-part>
            <object-id xmlns:xlink="http://www.w3.org/1999/xlink" content-type="zoobank" xlink:type="simple" object-id-type="ZooBank">8F559D50-234C-48A9-B99A-D49E70C99EAB</object-id>
            <object-id xmlns:xlink="http://www.w3.org/1999/xlink" xlink:type="simple" object-id-type="Catalogue of Life">https://www.catalogueoflife.org/data/taxon/9HJ35</object-id>
            <object-id xmlns:xlink="http://www.w3.org/1999/xlink" xlink:type="simple" object-id-type="GBIF">https://www.gbif.org/species/4554544</object-id>
            <object-id xmlns:xlink="http://www.w3.org/1999/xlink" xlink:type="simple" object-id-type="ENA">https://www.ebi.ac.uk/ena/browser/view/Taxon:1440451</object-id>
            <object-id xmlns:xlink="http://www.w3.org/1999/xlink" xlink:type="simple" object-id-type="SIBiLS">https://sibils.text-analytics.ch/search/?query=enchodelus%20saxifragae#results-section</object-id>
          </tp:taxon-name><tp:taxon-authority>Popovici, 1995</tp:taxon-authority><tp:nomenclature-citation-list><tp:nomenclature-citation><tp:taxon-name>
                <tp:taxon-name-part taxon-name-part-type="genus" reg="Enchodelus">Enchodelus</tp:taxon-name-part>
                <tp:taxon-name-part taxon-name-part-type="species" reg="saxifragae">saxifragae</tp:taxon-name-part>
              </tp:taxon-name><comment> Popovici, 1995; <xref ref-type="bibr" rid="B11376152">Popovici (1995a)</xref> BLR: <ext-link xmlns:xlink="http://www.w3.org/1999/xlink" ext-link-type="uri" xlink:href="http://doi.org/10.5281/zenodo.8125535" xlink:type="simple">https://doi.org/10.5281/zenodo.8125535</ext-link></comment></tp:nomenclature-citation><tp:nomenclature-citation><tp:taxon-name>
                <tp:taxon-name-part taxon-name-part-type="genus" reg="Enchodelus">Enchodelus</tp:taxon-name-part>
                <tp:taxon-name-part taxon-name-part-type="species" reg="saxifragae">saxifragae</tp:taxon-name-part>
              </tp:taxon-name><comment>; <xref ref-type="bibr" rid="B11374311">Guerrero et al. (2008b)</xref> BLR: <ext-link xmlns:xlink="http://www.w3.org/1999/xlink" ext-link-type="uri" xlink:href="https://doi.org/10.5281/zenodo.8111851" xlink:type="simple">https://doi.org/10.5281/zenodo.811185</ext-link></comment></tp:nomenclature-citation><tp:nomenclature-citation><tp:taxon-name>
                <tp:taxon-name-part taxon-name-part-type="genus" reg="Enchodelus">Enchodelus</tp:taxon-name-part>
                <tp:taxon-name-part taxon-name-part-type="species" reg="saxifragae">saxifragae</tp:taxon-name-part>
              </tp:taxon-name><comment>; <xref ref-type="bibr" rid="B11374140">Ciobanu et al. (2010a)</xref> BLR: <ext-link xmlns:xlink="http://www.w3.org/1999/xlink" ext-link-type="uri" xlink:href="https://doi.org/10.5281/zenodo.8111707" xlink:type="simple">https://doi.org/10.5281/zenodo.8111707</ext-link></comment></tp:nomenclature-citation><tp:nomenclature-citation><tp:taxon-name>
                <tp:taxon-name-part taxon-name-part-type="genus" reg="Enchodelus">Enchodelus</tp:taxon-name-part>
                <tp:taxon-name-part taxon-name-part-type="species" reg="saxifragae">saxifragae</tp:taxon-name-part>
              </tp:taxon-name><comment>; <xref ref-type="bibr" rid="B11376075">Peña-Santiago et al. (2015)</xref>:147 [figure] BLR:<ext-link xmlns:xlink="http://www.w3.org/1999/xlink" ext-link-type="uri" xlink:href="https://doi.org/10.5281/zenodo.10698092" xlink:type="simple">https://doi.org/10.5281/zenodo.10698092</ext-link></comment></tp:nomenclature-citation><tp:nomenclature-citation><tp:taxon-name>
                <tp:taxon-name-part taxon-name-part-type="genus" reg="Enchodelus">Enchodelus</tp:taxon-name-part>
                <tp:taxon-name-part taxon-name-part-type="species" reg="saxifragae">saxifragae</tp:taxon-name-part>
              </tp:taxon-name><comment>; <xref ref-type="bibr" rid="B11376103">Peña-Santiago (2021b)</xref>:211 BLR: <ext-link xmlns:xlink="http://www.w3.org/1999/xlink" ext-link-type="uri" xlink:href="https://doi.org/10.5281/zenodo.11191923" xlink:type="simple">https://doi.org/10.5281/zenodo.11191923</ext-link></comment></tp:nomenclature-citation></tp:nomenclature-citation-list></tp:nomenclature><tp:treatment-sec sec-type="Distribution"><title>Distribution</title><p><italic><tp:taxon-name><tp:taxon-name-part taxon-name-part-type="genus" reg="Enchodelus">Enchodelus</tp:taxon-name-part><tp:taxon-name-part taxon-name-part-type="species" reg="saxifragae">saxifragae</tp:taxon-name-part></tp:taxon-name></italic> is distributed in Western Palearctic, reported from different localities and habitats: <bold>Romania</bold> (type habitat: subalpine grassland on limestone, under <italic><tp:taxon-name><tp:taxon-name-part taxon-name-part-type="genus" reg="Saxifraga">Saxifraga</tp:taxon-name-part><tp:taxon-name-part taxon-name-part-type="species" reg="moschata">moschata</tp:taxon-name-part></tp:taxon-name></italic> Wulf., 1950-2000 m a.s.l. - <xref ref-type="bibr" rid="B11376152">Popovici (1995a)</xref>, <xref ref-type="bibr" rid="B11376231">Popovici and Ciobanu (1997)</xref> / grasslands - <xref ref-type="bibr" rid="B11376178">Popovici (1998)</xref>, <xref ref-type="bibr" rid="B11374101">Ciobanu and Popovici (2001)</xref> / cliff vegetation, subalpine meadow, 1450-2000 m a.s.l. - <xref ref-type="bibr" rid="B11374140">Ciobanu et al. (2010a)</xref>) and <bold>Spain</bold> (hedgehog heath, psychroxerophilous pasture, pine forest with savin juniper, 1550-3350 m a.s.l. - <xref ref-type="bibr" rid="B11374311">Guerrero et al. (2008b)</xref>, <xref ref-type="bibr" rid="B11376075">Peña-Santiago et al. (2015)</xref>).</p></tp:treatment-sec><tp:treatment-sec sec-type="Taxon discussion"><title>Taxon discussion</title><p>This species, originally described and later repeatedly recorded in Romania, is also known to occur in Spain. <xref ref-type="bibr" rid="B11374140">Ciobanu et al. (2010a)</xref> re-examined its type material and noted the peculiar shape of the lateral guiding pieces, which was regarded as a relevant diagnostic feature. It is very close to <italic><tp:taxon-name><tp:taxon-name-part taxon-name-part-type="genus" reg="Enchodelus">E.</tp:taxon-name-part><tp:taxon-name-part taxon-name-part-type="species" reg="groenlandicus">groenlandicus</tp:taxon-name-part></tp:taxon-name></italic>, but it differs from this in lip region shape, degree of sclerotisations of the <italic>pars refringens vaginae</italic> and the presence of males. <xref ref-type="bibr" rid="B11376075">Peña-Santiago et al. (2015)</xref> provided its first molecular (18S rDNA) study.</p></tp:treatment-sec><ref-list><ref id="B11376152"><element-citation xmlns:xlink="http://www.w3.org/1999/xlink" publication-type="article" xlink:type="simple"><person-group person-group-type="author"><name name-style="western"><surname>Popovici</surname><given-names>Iuliana</given-names></name></person-group><year>1995</year><article-title>New species of <italic><tp:taxon-name><tp:taxon-name-part taxon-name-part-type="genus" reg="Tubixaba">Tubixaba</tp:taxon-name-part></tp:taxon-name></italic> and <italic><tp:taxon-name><tp:taxon-name-part taxon-name-part-type="genus" reg="Enchodelus">Enchodelus</tp:taxon-name-part></tp:taxon-name></italic> (<tp:taxon-name><tp:taxon-name-part taxon-name-part-type="phylum">Nematoda</tp:taxon-name-part></tp:taxon-name>: <tp:taxon-name><tp:taxon-name-part taxon-name-part-type="order">Dorylaimida</tp:taxon-name-part></tp:taxon-name>) from Romania</article-title><source>Nematologica</source><volume>41</volume><fpage>435</fpage><lpage>448</lpage><pub-id pub-id-type="doi">10.1163/003925995x00396</pub-id></element-citation></ref><ref id="B11374311"><element-citation xmlns:xlink="http://www.w3.org/1999/xlink" publication-type="article" xlink:type="simple"><person-group person-group-type="author"><name name-style="western"><surname>Guerrero</surname><given-names>Pablo</given-names></name><name name-style="western"><surname>Liébanas</surname><given-names>Gracia</given-names></name><name name-style="western"><surname>Peña-Santiago</surname><given-names>Reyes</given-names></name></person-group><year>2008</year><article-title>Nematodes of the order <tp:taxon-name><tp:taxon-name-part taxon-name-part-type="order">Dorylaimida</tp:taxon-name-part></tp:taxon-name> from Andalucía Oriental, Spain. The genus <italic><tp:taxon-name><tp:taxon-name-part taxon-name-part-type="genus" reg="Enchodelus">Enchodelus</tp:taxon-name-part></tp:taxon-name></italic> Thorne, 1939. 2. Description of three known species with rounded tail and long odontostyle</article-title><source>Nematology</source><volume>10</volume><issue>4</issue><fpage>451</fpage><lpage>470</lpage><pub-id pub-id-type="doi">10.1163/156854108784513815</pub-id></element-citation></ref><ref id="B11374140"><element-citation xmlns:xlink="http://www.w3.org/1999/xlink" publication-type="article" xlink:type="simple"><person-group person-group-type="author"><name name-style="western"><surname>Ciobanu</surname><given-names>Marcel</given-names></name><name name-style="western"><surname>Popovici</surname><given-names>Iuliana</given-names></name><name name-style="western"><surname>Guerrero</surname><given-names>Pablo</given-names></name><name name-style="western"><surname>Peña-Santiago</surname><given-names>Reyes</given-names></name></person-group><year>2010</year><article-title>Nematodes of the order <tp:taxon-name><tp:taxon-name-part taxon-name-part-type="order">Dorylaimida</tp:taxon-name-part></tp:taxon-name> from Romania. The genus <italic><tp:taxon-name><tp:taxon-name-part taxon-name-part-type="genus" reg="Enchodelus">Enchodelus</tp:taxon-name-part></tp:taxon-name></italic> Thorne, 1939. 3. Species with rounded tail and long odontostyle</article-title><source>Nematology</source><volume>12</volume><issue>4</issue><fpage>609</fpage><lpage>618</lpage><pub-id pub-id-type="doi">10.1163/138855410x12628646275925</pub-id></element-citation></ref><ref id="B11376075"><element-citation xmlns:xlink="http://www.w3.org/1999/xlink" publication-type="article" xlink:type="simple"><person-group person-group-type="author"><name name-style="western"><surname>Peña-Santiago</surname><given-names>Reyes</given-names></name><name name-style="western"><surname>Guerrero</surname><given-names>Pablo</given-names></name><name name-style="western"><surname>Liébanas</surname><given-names>Gracia</given-names></name><name name-style="western"><surname>García</surname><given-names>María del Carmen</given-names></name><name name-style="western"><surname>Palomeque</surname><given-names>Teresa</given-names></name><name name-style="western"><surname>Lorite</surname><given-names>Pedro</given-names></name></person-group><year>2015</year><article-title>Characterisation of an Iberian population of <italic><tp:taxon-name><tp:taxon-name-part taxon-name-part-type="genus" reg="Rhyssocolpus">Rhyssocolpus</tp:taxon-name-part><tp:taxon-name-part taxon-name-part-type="species" reg="iuventutis">iuventutis</tp:taxon-name-part></tp:taxon-name></italic> Andrássy, 1971 (<tp:taxon-name><tp:taxon-name-part taxon-name-part-type="order">Dorylaimida</tp:taxon-name-part></tp:taxon-name>: <tp:taxon-name><tp:taxon-name-part taxon-name-part-type="family">Nordiidae</tp:taxon-name-part></tp:taxon-name>), with a revised taxonomy of the genus</article-title><source>Nematology</source><volume>17</volume><issue>2</issue><fpage>139</fpage><lpage>153</lpage><pub-id pub-id-type="doi">10.1163/15685411-00002857</pub-id></element-citation></ref><ref id="B11376103"><element-citation xmlns:xlink="http://www.w3.org/1999/xlink" publication-type="book" xlink:type="simple"><person-group person-group-type="author"><name name-style="western"><surname>Peña-Santiago</surname><given-names>R</given-names></name></person-group><year>2021</year><source><tp:taxon-name><tp:taxon-name-part taxon-name-part-type="order">Dorylaimida</tp:taxon-name-part></tp:taxon-name> Mundi (<tp:taxon-name><tp:taxon-name-part taxon-name-part-type="phylum">Nematoda</tp:taxon-name-part></tp:taxon-name>) – Checklist of genera and species, with their records. Monographic Papers on Nematology</source><volume>Vol.7</volume><publisher-name>Editorial Universidad de Jaén</publisher-name><publisher-loc>Jaén</publisher-loc><size units="page">960</size><isbn>978-84-9159-452-9</isbn></element-citation></ref><ref id="B11376231"><element-citation xmlns:xlink="http://www.w3.org/1999/xlink" publication-type="conference-preoceeding" xlink:type="simple"><person-group person-group-type="author"><name name-style="western"><surname>Popovici</surname><given-names>I</given-names></name><name name-style="western"><surname>Ciobanu</surname><given-names>M</given-names></name></person-group><year>1997</year><source>Nematode diversity of vegetated cliffs of the Romanian Carpathians. Proceedings of the “Research, Conservation, Management” Conference</source><volume>I</volume><conf-loc>Aggtelek</conf-loc><publisher-name>Aggtelek National Park Directorate</publisher-name><size units="page">447-459</size></element-citation></ref><ref id="B11376178"><element-citation xmlns:xlink="http://www.w3.org/1999/xlink" publication-type="chapter" xlink:type="simple"><person-group person-group-type="author"><name name-style="western"><surname>Popovici</surname><given-names>I.</given-names></name></person-group><year>1998</year><chapter-title>Structure of nematode communities in mountain grasslands from Romania</chapter-title><person-group person-group-type="editor"><name name-style="western"><surname>De Goede</surname><given-names>R. G.M.</given-names></name><name name-style="western"><surname>Bongers</surname><given-names>T.</given-names></name></person-group><source>Nematode communities of northern temperate grassland ecosystems.</source><publisher-name>Focus Verlag</publisher-name><publisher-loc>Giessen</publisher-loc><size units="page">221-240</size></element-citation></ref><ref id="B11374101"><element-citation xmlns:xlink="http://www.w3.org/1999/xlink" publication-type="article" xlink:type="simple"><person-group person-group-type="author"><name name-style="western"><surname>Ciobanu</surname><given-names>M.</given-names></name><name name-style="western"><surname>Popovici</surname><given-names>I.</given-names></name></person-group><year>2001</year><article-title>Soil nematode fauna from the upper part basin of the Someşul Cald river. Lucrările celei de-a XVI Conferinţe Naţionale pentru Ştiinţa Solului</article-title><source>Suceava</source><volume>30B</volume><fpage>80</fpage><lpage>86</lpage></element-citation></ref></ref-list></tp:taxon-treatment>
