# Supplementary material for: Cyber catalogue and revision of the nematode genus Enchodelus (Dorylaimida, Nordiidae)
Source: Biodivers Data J. 2024 Sep 19;12:e126315. doi: 10.3897/BDJ.12.e126315 (PMC11427809; doi:10.3897/BDJ.12.e126315)
Supplement: XML Treatment for Enchodelus vestibulifer [file BDJ.12.e126315-treatment28.xml]

<!DOCTYPE tp:taxon-treatment
  PUBLIC "-//TaxonX//DTD Taxonomic Treatment Publishing DTD v0 20100105//EN" "tax-treatment-NSO.dtd">
<tp:taxon-treatment xmlns:tp="http://www.plazi.org/taxpub"><tp:treatment-meta><mixed-citation publication-type="journal"><person-group><name><surname>Elshishka</surname><given-names>Milka</given-names></name><name><surname>Mladenov</surname><given-names>Aleksandar</given-names></name><name><surname>Altash</surname><given-names>Stela</given-names></name><name><surname>Álvarez-Ortega</surname><given-names>Sergio</given-names></name><name><surname>Peña-Santiago</surname><given-names>Reyes</given-names></name><name><surname>Peneva</surname><given-names>Vlada</given-names></name></person-group><article-title>Cyber catalogue and revision of the nematode genus <italic><tp:taxon-name><tp:taxon-name-part taxon-name-part-type="genus" reg="Enchodelus">Enchodelus</tp:taxon-name-part></tp:taxon-name></italic> (<tp:taxon-name><tp:taxon-name-part taxon-name-part-type="order">Dorylaimida</tp:taxon-name-part></tp:taxon-name>, <tp:taxon-name><tp:taxon-name-part taxon-name-part-type="family">Nordiidae</tp:taxon-name-part></tp:taxon-name>)</article-title><source>Biodivers Data J</source><day>19</day><month>09</month><year>2024</year><volume>12</volume><pub-id pub-id-type="doi">10.3897/BDJ.12.e126315</pub-id></mixed-citation></tp:treatment-meta><tp:nomenclature><tp:taxon-name>
            <object-id xmlns:xlink="http://www.w3.org/1999/xlink" content-type="arpha" xlink:type="simple">2C368541-DF05-58D7-928F-CE883C14D6DD</object-id>
            <tp:taxon-name-part taxon-name-part-type="genus">Enchodelus</tp:taxon-name-part>
            <tp:taxon-name-part taxon-name-part-type="species">vestibulifer</tp:taxon-name-part>
            <object-id xmlns:xlink="http://www.w3.org/1999/xlink" content-type="zoobank" xlink:type="simple" object-id-type="ZooBank">7376F631-5490-452C-A770-2268F6245BEF</object-id>
            <object-id xmlns:xlink="http://www.w3.org/1999/xlink" xlink:type="simple" object-id-type="Catalogue of Life">https://www.catalogueoflife.org/data/taxon/9HMK9</object-id>
            <object-id xmlns:xlink="http://www.w3.org/1999/xlink" xlink:type="simple" object-id-type="GBIF">https://www.gbif.org/species/4554545</object-id>
            <object-id xmlns:xlink="http://www.w3.org/1999/xlink" xlink:type="simple" object-id-type="SIBiLS">https://sibils.text-analytics.ch/search/?query=Enchodelus%20vestibulifer#results-section</object-id>
          </tp:taxon-name><tp:taxon-authority>Altherr, 1952</tp:taxon-authority><tp:nomenclature-citation-list><tp:nomenclature-citation><tp:taxon-name>
                <tp:taxon-name-part taxon-name-part-type="genus" reg="Enchodelus">Enchodelus</tp:taxon-name-part>
                <tp:taxon-name-part taxon-name-part-type="species" reg="vestibulifer">vestibulifer</tp:taxon-name-part>
              </tp:taxon-name><comment> Altherr, 1952; <xref ref-type="bibr" rid="B11373295">Altherr (1952)</xref> BLR: <ext-link xmlns:xlink="http://www.w3.org/1999/xlink" ext-link-type="uri" xlink:href="http://doi.org/10.5281/zenodo.10813922" xlink:type="simple">https://doi.org/10.5281/zenodo.10813922</ext-link></comment></tp:nomenclature-citation><tp:nomenclature-citation><tp:taxon-name>
                <tp:taxon-name-part taxon-name-part-type="genus" reg="Enchodelus">Enchodelus</tp:taxon-name-part>
                <tp:taxon-name-part taxon-name-part-type="species" reg="vestibulifer">vestibulifer</tp:taxon-name-part>
              </tp:taxon-name><comment>; <xref ref-type="bibr" rid="B11402485">Meyl (1961)</xref> BLR: <ext-link xmlns:xlink="http://www.w3.org/1999/xlink" ext-link-type="uri" xlink:href="https://doi.org/10.5281/zenodo.11015551" xlink:type="simple">https://doi.org/10.5281/zenodo.11015551</ext-link></comment></tp:nomenclature-citation><tp:nomenclature-citation><tp:taxon-name>
                <tp:taxon-name-part taxon-name-part-type="genus" reg="Enchodelus">Enchodelus</tp:taxon-name-part>
                <tp:taxon-name-part taxon-name-part-type="species" reg="vestibulifer">vestibulifer</tp:taxon-name-part>
              </tp:taxon-name><comment>; <xref ref-type="bibr" rid="B11374221">Eliava and Eliashvily (1990)</xref>:68,102 BLR: <ext-link xmlns:xlink="http://www.w3.org/1999/xlink" ext-link-type="uri" xlink:href="https://doi.org/10.5281/zenodo.11003031" xlink:type="simple">https://doi.org/10.5281/zenodo.11003031</ext-link></comment></tp:nomenclature-citation><tp:nomenclature-citation><tp:taxon-name>
                <tp:taxon-name-part taxon-name-part-type="genus" reg="Enchodelus">Enchodelus</tp:taxon-name-part>
                <tp:taxon-name-part taxon-name-part-type="species" reg="vestibulifer">vestibulifer</tp:taxon-name-part>
              </tp:taxon-name><comment>; <xref ref-type="bibr" rid="B11376103">Peña-Santiago (2021b)</xref>:211</comment></tp:nomenclature-citation></tp:nomenclature-citation-list></tp:nomenclature><tp:treatment-sec sec-type="Description"><title>Description</title><p>Material examined. One female in poor condition, mounted on one slide labelled <italic><tp:taxon-name><tp:taxon-name-part taxon-name-part-type="genus" reg="Enchodelus">Enchodelus</tp:taxon-name-part><tp:taxon-name-part taxon-name-part-type="species" reg="vestibulifer">vestibulifer</tp:taxon-name-part></tp:taxon-name></italic> n. sp., and collected from Parc National, st. 39 in July 1948 (Fig. <xref ref-type="fig" rid="F11381378">1</xref>).</p><p>Measurements: L = 1.36 mm, a = 32.4, b = 3.8, c = 61.8, c’ = 1.0, V = 53%, neck length = 355 µm (Fig. <xref ref-type="fig" rid="F11403861">5</xref>).</p><p>Habitus curved ventrally after fixation, adopting an open C-shape (Fig. <xref ref-type="fig" rid="F11415396">6</xref>). Cuticle consisting of two layers, its outer layer provided with distinct transverse striations. Lip region 16 µm wide, offset by a shallow depression (Fig. <xref ref-type="fig" rid="F11415398">7</xref>). Cheilostom a wide cavity. Amphidial fovea funnel shape. Odontostyle 24 µm long, strong with wide lumen, straight, 1.5 times lip region diameter, 1.8% of body length. Guiding ring double. Anterior region of pharynx enlarging gradually; pharyngeal basal expansion 174 µm, occupying about half of total neck length, bearing muscular sheath (Fig. <xref ref-type="fig" rid="F11415400">8</xref>). Pharyngeal gland nuclei not visible, their orifices obscure. Cardia rounded. A disc-like structure separating the pharyngeal base from cardia present. Female genital system diovarian. Uteri not differentiated. Vagina extending inwards for 62% of body diameter, <italic>pars refringens vaginae</italic> not well preserved (Fig. <xref ref-type="fig" rid="F11415404">9</xref>). Prerectum 1.4, rectum 1.3 times anal body diameter long. Tail conical with rounded tip, 22 µm long, 1.8% of body length (Fig. <xref ref-type="fig" rid="F11415402">10</xref>).</p></tp:treatment-sec><tp:treatment-sec sec-type="Distribution"><title>Distribution</title><p>This species is a part of Palearctic nematode fauna, currently known only from <bold>Switzerland</bold> (type habitat: soil of grasses; 1900 m a.s.l. - <xref ref-type="bibr" rid="B11373295">Altherr (1952)</xref>).</p></tp:treatment-sec><tp:treatment-sec sec-type="Taxon discussion"><title>Taxon discussion</title><p><xref ref-type="bibr" rid="B11373295">Altherr (1952)</xref> described this species on the basis of a single female from Switzerland and no later record exists. The female forms part of Altherr’s collection, deposited in <ext-link xmlns:xlink="http://www.w3.org/1999/xlink" ext-link-type="uri" xlink:href="https://www4.ti.ch/dt/da/mcsn/temi/mcsn/il-museo/zoologia-invertebrati/presentazione" xlink:type="simple">the Museo Cantonale di Storia Natu</ext-link><ext-link xmlns:xlink="http://www.w3.org/1999/xlink" ext-link-type="uri" xlink:href="https://www4.ti.ch/dt/da/mcsn/temi/mcsn/il-museo/zoologia-invertebrati/presentazione" xlink:type="simple">rale di Lugano</ext-link> (Switzerland). Its state of preservation is not good, so that some morphological features are difficult to appreciate with accuracy.</p><p>The re-examination of this material has provided some differences from Altherr's original description - shorter body length (L = 1.36 vs. 1.55 mm), values of de Man indices "c" are lower, ''a'', c', V are higher, size of vagina, saccate bodies described and illustrated in the original description are hardly visible, most likely due to flattening of the specimen and conservation.</p><p><xref ref-type="bibr" rid="B11402485">Meyl (1961)</xref> considered this species as <italic>species inquirenda</italic>. New observations reveal that several relevant traits (strong odontostyle with wide lumen, comparatively long pharyngeal expansion occupying ca. one-half of the total neck length, tail conical with rounded tip) are not compatible with those characterising the genus <italic><tp:taxon-name><tp:taxon-name-part taxon-name-part-type="genus" reg="Enchodelus">Enchodelus</tp:taxon-name-part></tp:taxon-name></italic>. Thus, this species is herein regarded as <italic>incertae sedis</italic>.</p></tp:treatment-sec><tp:treatment-sec><!--Section generated to contain objects referenced in tp:taxon-treatment.--><fig id="F11381378" position="float" orientation="portrait"><object-id xmlns:xlink="http://www.w3.org/1999/xlink" content-type="arpha" xlink:type="simple">45C65D26-01FB-566D-A1E0-B37F6248C24A</object-id><object-id xmlns:xlink="http://www.w3.org/1999/xlink" content-type="doi" xlink:type="simple">10.3897/BDJ.12.e126315.figure1</object-id><label>Figure 1.</label><caption><p>Slide with original label: <italic><tp:taxon-name><tp:taxon-name-part taxon-name-part-type="genus" reg="Enchodelus">Enchodelus</tp:taxon-name-part><tp:taxon-name-part taxon-name-part-type="species" reg="vestibulifer">vestibulifer</tp:taxon-name-part></tp:taxon-name></italic>.</p></caption><graphic xmlns:xlink="http://www.w3.org/1999/xlink" xlink:href="bdj-12-e126315-g001.jpg" position="float" id="oo_1023758.jpg" orientation="portrait" xlink:type="simple"><uri content-type="original_file" xlink:type="simple">https://binary.pensoft.net/fig/1023758</uri></graphic></fig><fig id="F11403861" position="float" orientation="portrait"><object-id xmlns:xlink="http://www.w3.org/1999/xlink" content-type="arpha" xlink:type="simple">D766A284-3D9B-5010-AC96-7E4045EF0D43</object-id><object-id xmlns:xlink="http://www.w3.org/1999/xlink" content-type="doi" xlink:type="simple">10.3897/BDJ.12.e126315.figure5</object-id><label>Figure 5.</label><caption><p><italic><tp:taxon-name><tp:taxon-name-part taxon-name-part-type="genus" reg="Enchodelus">Enchodelus</tp:taxon-name-part><tp:taxon-name-part taxon-name-part-type="species" reg="vestibulifer">vestibulifer</tp:taxon-name-part></tp:taxon-name></italic> Altherr, 1952, female. <bold>A</bold> Anterior region; <bold>B</bold> Amphid; <bold>C</bold> Tail end; <bold>D</bold> Anterior genital branch. Scale bars: <bold>A-C</bold> 25 µm; <bold>D</bold> 25 µm.</p></caption><graphic xmlns:xlink="http://www.w3.org/1999/xlink" xlink:href="bdj-12-e126315-g005.jpg" position="float" id="oo_1032332.jpg" orientation="portrait" xlink:type="simple"><uri content-type="original_file" xlink:type="simple">https://binary.pensoft.net/fig/1032332</uri></graphic></fig><fig id="F11415396" position="float" orientation="portrait"><object-id xmlns:xlink="http://www.w3.org/1999/xlink" content-type="arpha" xlink:type="simple">0490B046-BCDD-50FE-8901-9FCE60674A80</object-id><object-id xmlns:xlink="http://www.w3.org/1999/xlink" content-type="doi" xlink:type="simple">10.3897/BDJ.12.e126315.figure6</object-id><label>Figure 6.</label><caption><p><italic><tp:taxon-name><tp:taxon-name-part taxon-name-part-type="genus" reg="Enchodelus">Enchodelus</tp:taxon-name-part><tp:taxon-name-part taxon-name-part-type="species" reg="vestibulifer">vestibulifer</tp:taxon-name-part></tp:taxon-name></italic> Altherr, 1952, entire body. Scale bar: 200 µm.</p></caption><graphic xmlns:xlink="http://www.w3.org/1999/xlink" xlink:href="bdj-12-e126315-g006.jpg" position="float" id="oo_1033144.jpg" orientation="portrait" xlink:type="simple"><uri content-type="original_file" xlink:type="simple">https://binary.pensoft.net/fig/1033144</uri></graphic></fig><fig id="F11415398" position="float" orientation="portrait"><object-id xmlns:xlink="http://www.w3.org/1999/xlink" content-type="arpha" xlink:type="simple">992C1A18-7847-59CC-857A-2CF4EAFF6555</object-id><object-id xmlns:xlink="http://www.w3.org/1999/xlink" content-type="doi" xlink:type="simple">10.3897/BDJ.12.e126315.figure7</object-id><label>Figure 7.</label><caption><p><italic><tp:taxon-name><tp:taxon-name-part taxon-name-part-type="genus" reg="Enchodelus">Enchodelus</tp:taxon-name-part><tp:taxon-name-part taxon-name-part-type="species" reg="vestibulifer">vestibulifer</tp:taxon-name-part></tp:taxon-name></italic> Altherr, 1952, anterior end. Scale bar: 30 µm.</p></caption><graphic xmlns:xlink="http://www.w3.org/1999/xlink" xlink:href="bdj-12-e126315-g007.jpg" position="float" id="oo_1033145.jpg" orientation="portrait" xlink:type="simple"><uri content-type="original_file" xlink:type="simple">https://binary.pensoft.net/fig/1033145</uri></graphic></fig><fig id="F11415400" position="float" orientation="portrait"><object-id xmlns:xlink="http://www.w3.org/1999/xlink" content-type="arpha" xlink:type="simple">86B2C241-D77D-5AA0-9426-2855992EB49C</object-id><object-id xmlns:xlink="http://www.w3.org/1999/xlink" content-type="doi" xlink:type="simple">10.3897/BDJ.12.e126315.figure8</object-id><label>Figure 8.</label><caption><p><italic><tp:taxon-name><tp:taxon-name-part taxon-name-part-type="genus" reg="Enchodelus">Enchodelus</tp:taxon-name-part><tp:taxon-name-part taxon-name-part-type="species" reg="vestibulifer">vestibulifer</tp:taxon-name-part></tp:taxon-name></italic> Altherr, 1952, pharyngeal expansion. Scale bar: 50 µm.</p></caption><graphic xmlns:xlink="http://www.w3.org/1999/xlink" xlink:href="bdj-12-e126315-g008.jpg" position="float" id="oo_1033146.jpg" orientation="portrait" xlink:type="simple"><uri content-type="original_file" xlink:type="simple">https://binary.pensoft.net/fig/1033146</uri></graphic></fig><fig id="F11415404" position="float" orientation="portrait"><object-id xmlns:xlink="http://www.w3.org/1999/xlink" content-type="arpha" xlink:type="simple">9AE3F27A-4930-5F13-84C5-541893E394FB</object-id><object-id xmlns:xlink="http://www.w3.org/1999/xlink" content-type="doi" xlink:type="simple">10.3897/BDJ.12.e126315.figure9</object-id><label>Figure 9.</label><caption><p><italic><tp:taxon-name><tp:taxon-name-part taxon-name-part-type="genus" reg="Enchodelus">Enchodelus</tp:taxon-name-part><tp:taxon-name-part taxon-name-part-type="species" reg="vestibulifer">vestibulifer</tp:taxon-name-part></tp:taxon-name></italic> Altherr, 1952, vulval region. Scale bar: 30 µm.</p></caption><graphic xmlns:xlink="http://www.w3.org/1999/xlink" xlink:href="bdj-12-e126315-g009.jpg" position="float" id="oo_1033148.jpg" orientation="portrait" xlink:type="simple"><uri content-type="original_file" xlink:type="simple">https://binary.pensoft.net/fig/1033148</uri></graphic></fig><fig id="F11415402" position="float" orientation="portrait"><object-id xmlns:xlink="http://www.w3.org/1999/xlink" content-type="arpha" xlink:type="simple">7D2672E7-DFA8-58DC-9AEE-78C176254C4B</object-id><object-id xmlns:xlink="http://www.w3.org/1999/xlink" content-type="doi" xlink:type="simple">10.3897/BDJ.12.e126315.figure10</object-id><label>Figure 10.</label><caption><p><italic><tp:taxon-name><tp:taxon-name-part taxon-name-part-type="genus" reg="Enchodelus">Enchodelus</tp:taxon-name-part><tp:taxon-name-part taxon-name-part-type="species" reg="vestibulifer">vestibulifer</tp:taxon-name-part></tp:taxon-name></italic> Altherr, 1952, posterior end. Scale bar: 30 µm.</p></caption><graphic xmlns:xlink="http://www.w3.org/1999/xlink" xlink:href="bdj-12-e126315-g010.jpg" position="float" id="oo_1033147.jpg" orientation="portrait" xlink:type="simple"><uri content-type="original_file" xlink:type="simple">https://binary.pensoft.net/fig/1033147</uri></graphic></fig></tp:treatment-sec><ref-list><ref id="B11373295"><element-citation xmlns:xlink="http://www.w3.org/1999/xlink" publication-type="article" xlink:type="simple"><person-group person-group-type="author"><name name-style="western"><surname>Altherr</surname><given-names>E.</given-names></name></person-group><year>1952</year><article-title>Les nématodes du Parc National Suisse. (Nématodes libres du sol.) 2</article-title><source>Ergebnisse der wissenschaftlichen Untersuchungen des Schweizerischen Nationalparks</source><volume>3</volume><fpage>315</fpage><lpage>356</lpage><pub-id pub-id-type="doi">10.5281/zenodo.10814014</pub-id></element-citation></ref><ref id="B11402485"><element-citation xmlns:xlink="http://www.w3.org/1999/xlink" publication-type="chapter" xlink:type="simple"><person-group person-group-type="author"><name name-style="western"><surname>Meyl</surname><given-names>A. H.</given-names></name></person-group><year>1961</year><chapter-title>Die freilebenden Erd- und Süßwassernematoden (Fadenwürmer)</chapter-title><person-group person-group-type="editor"><name name-style="western"><surname>Meyl</surname><given-names>AH</given-names></name><name name-style="western"><surname>Brohmer</surname><given-names>P</given-names></name><name name-style="western"><surname>Ehrmann</surname><given-names>P</given-names></name></person-group><source>Die Tierwelt Mitteleuropas</source><volume>1-5a</volume><publisher-name>Verlag Quelle &amp; Meyer</publisher-name><size units="page">164</size></element-citation></ref><ref id="B11374221"><element-citation xmlns:xlink="http://www.w3.org/1999/xlink" publication-type="article" xlink:type="simple"><person-group person-group-type="author"><name name-style="western"><surname>Eliava</surname><given-names>I. Y.</given-names></name><name name-style="western"><surname>Eliashvily</surname><given-names>T. S.</given-names></name></person-group><year>1990</year><article-title>Free-living nematodes from the family <tp:taxon-name><tp:taxon-name-part taxon-name-part-type="family">Nordiidae</tp:taxon-name-part></tp:taxon-name> (<tp:taxon-name><tp:taxon-name-part taxon-name-part-type="order">Dorylaimida</tp:taxon-name-part></tp:taxon-name>)</article-title><source>Metsniereba</source><issue>i</issue><fpage>1</fpage><lpage>104</lpage><comment content-type="language">Russian</comment></element-citation></ref><ref id="B11376103"><element-citation xmlns:xlink="http://www.w3.org/1999/xlink" publication-type="book" xlink:type="simple"><person-group person-group-type="author"><name name-style="western"><surname>Peña-Santiago</surname><given-names>R</given-names></name></person-group><year>2021</year><source><tp:taxon-name><tp:taxon-name-part taxon-name-part-type="order">Dorylaimida</tp:taxon-name-part></tp:taxon-name> Mundi (<tp:taxon-name><tp:taxon-name-part taxon-name-part-type="phylum">Nematoda</tp:taxon-name-part></tp:taxon-name>) – Checklist of genera and species, with their records. Monographic Papers on Nematology</source><volume>Vol.7</volume><publisher-name>Editorial Universidad de Jaén</publisher-name><publisher-loc>Jaén</publisher-loc><size units="page">960</size><isbn>978-84-9159-452-9</isbn></element-citation></ref></ref-list></tp:taxon-treatment>
