# Supplementary material for: Cyber catalogue and revision of the nematode genus Enchodelus (Dorylaimida, Nordiidae)
Source: Biodivers Data J. 2024 Sep 19;12:e126315. doi: 10.3897/BDJ.12.e126315 (PMC11427809; doi:10.3897/BDJ.12.e126315)
Supplement: XML Treatment for Enchodelus vesuvianus [file BDJ.12.e126315-treatment29.xml]

<!DOCTYPE tp:taxon-treatment
  PUBLIC "-//TaxonX//DTD Taxonomic Treatment Publishing DTD v0 20100105//EN" "tax-treatment-NSO.dtd">
<tp:taxon-treatment xmlns:tp="http://www.plazi.org/taxpub"><tp:treatment-meta><mixed-citation publication-type="journal"><person-group><name><surname>Elshishka</surname><given-names>Milka</given-names></name><name><surname>Mladenov</surname><given-names>Aleksandar</given-names></name><name><surname>Altash</surname><given-names>Stela</given-names></name><name><surname>Álvarez-Ortega</surname><given-names>Sergio</given-names></name><name><surname>Peña-Santiago</surname><given-names>Reyes</given-names></name><name><surname>Peneva</surname><given-names>Vlada</given-names></name></person-group><article-title>Cyber catalogue and revision of the nematode genus <italic><tp:taxon-name><tp:taxon-name-part taxon-name-part-type="genus" reg="Enchodelus">Enchodelus</tp:taxon-name-part></tp:taxon-name></italic> (<tp:taxon-name><tp:taxon-name-part taxon-name-part-type="order">Dorylaimida</tp:taxon-name-part></tp:taxon-name>, <tp:taxon-name><tp:taxon-name-part taxon-name-part-type="family">Nordiidae</tp:taxon-name-part></tp:taxon-name>)</article-title><source>Biodivers Data J</source><day>19</day><month>09</month><year>2024</year><volume>12</volume><pub-id pub-id-type="doi">10.3897/BDJ.12.e126315</pub-id></mixed-citation></tp:treatment-meta><tp:nomenclature><tp:taxon-name>
            <object-id xmlns:xlink="http://www.w3.org/1999/xlink" content-type="arpha" xlink:type="simple">A922E21E-6638-570C-9A73-9B5AA4B915FE</object-id>
            <tp:taxon-name-part taxon-name-part-type="genus">Enchodelus</tp:taxon-name-part>
            <tp:taxon-name-part taxon-name-part-type="species">vesuvianus</tp:taxon-name-part>
            <object-id xmlns:xlink="http://www.w3.org/1999/xlink" content-type="zoobank" xlink:type="simple" object-id-type="ZooBank">BA5F7F84-F01C-4874-AE74-0E352B5A2A3A</object-id>
            <object-id xmlns:xlink="http://www.w3.org/1999/xlink" xlink:type="simple" object-id-type="Catalogue of Life">https://www.catalogueoflife.org/data/taxon/9HMKB</object-id>
            <object-id xmlns:xlink="http://www.w3.org/1999/xlink" xlink:type="simple" object-id-type="GBIF">https://www.gbif.org/species/4554533</object-id>
            <object-id xmlns:xlink="http://www.w3.org/1999/xlink" xlink:type="simple" object-id-type="SIBiLS">https://sibils.text-analytics.ch/search/?query=enchodelus%20vesuvianus#results-section</object-id>
          </tp:taxon-name><tp:taxon-authority>(Cobb, 1893) Thorne, 1939</tp:taxon-authority><tp:nomenclature-citation-list><tp:nomenclature-citation><tp:taxon-name>
                <tp:taxon-name-part taxon-name-part-type="genus" reg="Dorylaimus">Dorylaimus</tp:taxon-name-part>
                <tp:taxon-name-part taxon-name-part-type="species" reg="vesuvianus">vesuvianus</tp:taxon-name-part>
              </tp:taxon-name><comment> Cobb, 1893; <xref ref-type="bibr" rid="B11374158">Cobb (1893)</xref> BLR: <ext-link xmlns:xlink="http://www.w3.org/1999/xlink" ext-link-type="uri" xlink:href="http://doi.org/10.5281/zenodo.10853995" xlink:type="simple">https://doi.org/10.5281/zenodo.10853995</ext-link></comment></tp:nomenclature-citation><tp:nomenclature-citation><tp:taxon-name>
                <tp:taxon-name-part taxon-name-part-type="genus" reg="Dorylaimus">Dorylaimus</tp:taxon-name-part>
                <tp:taxon-name-part taxon-name-part-type="species" reg="vesuvianus">vesuvianus</tp:taxon-name-part>
              </tp:taxon-name><comment>; <italic><xref ref-type="bibr" rid="B11376442">Steiner (1914)</xref></italic>:262 [list] BLR: <ext-link xmlns:xlink="http://www.w3.org/1999/xlink" ext-link-type="uri" xlink:href="https://doi.org/10.5281/zenodo.11003080" xlink:type="simple">https://doi.org/10.5281/zenodo.11003080</ext-link></comment></tp:nomenclature-citation><tp:nomenclature-citation><tp:taxon-name>
                <tp:taxon-name-part taxon-name-part-type="genus" reg="Dorylaimellus">Dorylaimellus</tp:taxon-name-part>
                <tp:taxon-name-part taxon-name-part-type="species" reg="vesuvianus">vesuvianus</tp:taxon-name-part>
              </tp:taxon-name><comment> (Cobb, 1893) Thorne &amp; Swanger, 1936; <xref ref-type="bibr" rid="B11376469">Thorne and Swanger (1936)</xref> BLR: <ext-link xmlns:xlink="http://www.w3.org/1999/xlink" ext-link-type="uri" xlink:href="http://doi.org/10.5281/zenodo.10845811" xlink:type="simple">https://doi.org/10.5281/zenodo.10845811</ext-link></comment></tp:nomenclature-citation><tp:nomenclature-citation><tp:taxon-name><tp:taxon-name-part taxon-name-part-type="genus" reg="Enchodelus">Enchodelus</tp:taxon-name-part> (<tp:taxon-name-part taxon-name-part-type="subgenus" reg="Enchodelus">Enchodelus</tp:taxon-name-part>) <tp:taxon-name-part taxon-name-part-type="species" reg="vesuvianus">vesuvianus</tp:taxon-name-part></tp:taxon-name><comment> (Cobb, 1893) Thorne, 1939; <xref ref-type="bibr" rid="B11373130">Ahmad and Jairajpuri (1980)</xref> BLR: <ext-link xmlns:xlink="http://www.w3.org/1999/xlink" ext-link-type="uri" xlink:href="http://doi.org/10.5281/zenodo.8144934" xlink:type="simple">https://doi.org/10.5281/zenodo.8144934</ext-link></comment></tp:nomenclature-citation><tp:nomenclature-citation><tp:taxon-name>
                <tp:taxon-name-part taxon-name-part-type="genus" reg="Enchodelus">Enchodelus</tp:taxon-name-part>
                <tp:taxon-name-part taxon-name-part-type="species" reg="vesuvianus">vesuvianus</tp:taxon-name-part>
              </tp:taxon-name><comment> (Cobb, 1893) Thorne, 1939; <xref ref-type="bibr" rid="B11376451">Thorne (1939)</xref> BLR: <ext-link xmlns:xlink="http://www.w3.org/1999/xlink" ext-link-type="uri" xlink:href="https://doi.org/10.5281/zenodo.11003126" xlink:type="simple">https://doi.org/10.5281/zenodo.11003126</ext-link></comment></tp:nomenclature-citation><tp:nomenclature-citation><tp:taxon-name>
                <tp:taxon-name-part taxon-name-part-type="genus" reg="Enchodelus">Enchodelus</tp:taxon-name-part>
                <tp:taxon-name-part taxon-name-part-type="species" reg="vesuvianus">vesuvianus</tp:taxon-name-part>
              </tp:taxon-name><comment>; <italic><xref ref-type="bibr" rid="B11375349">Meyl (1954)</xref></italic> BLR: <ext-link xmlns:xlink="http://www.w3.org/1999/xlink" ext-link-type="uri" xlink:href="http://doi.org/10.5281/zenodo.10928057" xlink:type="simple">https://doi.org/10.5281/zenodo.10928057</ext-link></comment></tp:nomenclature-citation><tp:nomenclature-citation><tp:taxon-name>
                <tp:taxon-name-part taxon-name-part-type="genus" reg="Enchodelus">Enchodelus</tp:taxon-name-part>
                <tp:taxon-name-part taxon-name-part-type="species" reg="vesuvianus">vesuvianus</tp:taxon-name-part>
              </tp:taxon-name><comment>; <xref ref-type="bibr" rid="B11402485">Meyl (1961)</xref> BLR: <ext-link xmlns:xlink="http://www.w3.org/1999/xlink" ext-link-type="uri" xlink:href="https://doi.org/10.5281/zenodo.11015551" xlink:type="simple">https://doi.org/10.5281/zenodo.11015551</ext-link></comment></tp:nomenclature-citation><tp:nomenclature-citation><tp:taxon-name>
                <tp:taxon-name-part taxon-name-part-type="genus" reg="Enchodelus">Enchodelus</tp:taxon-name-part>
                <tp:taxon-name-part taxon-name-part-type="species" reg="vesuvianus">vesuvianus</tp:taxon-name-part>
              </tp:taxon-name><comment>; <xref ref-type="bibr" rid="B11376541">Zullini (1970)</xref> BLR: <ext-link xmlns:xlink="http://www.w3.org/1999/xlink" ext-link-type="uri" xlink:href="https://doi.org/10.5281/zenodo.10850516" xlink:type="simple">https://doi.org/10.5281/zenodo.10850516</ext-link></comment></tp:nomenclature-citation><tp:nomenclature-citation><tp:taxon-name>
                <tp:taxon-name-part taxon-name-part-type="genus" reg="Enchodelus">Enchodelus</tp:taxon-name-part>
                <tp:taxon-name-part taxon-name-part-type="species" reg="vesuvianus">vesuvianus</tp:taxon-name-part>
              </tp:taxon-name><comment>; <xref ref-type="bibr" rid="B11376505">Vinciguerra (1972)</xref> BRL: <ext-link xmlns:xlink="http://www.w3.org/1999/xlink" ext-link-type="uri" xlink:href="https://doi.org/10.5281/zenodo.11028268" xlink:type="simple">https://doi.org/10.5281/zenodo.11028268</ext-link></comment></tp:nomenclature-citation><tp:nomenclature-citation><tp:taxon-name>
                <tp:taxon-name-part taxon-name-part-type="genus" reg="Enchodelus">Enchodelus</tp:taxon-name-part>
                <tp:taxon-name-part taxon-name-part-type="species" reg="vesuvianus">vesuvianus</tp:taxon-name-part>
              </tp:taxon-name><comment>; <xref ref-type="bibr" rid="B11376523">Vinciguerra and De Francisci (1973)</xref> BLR: <ext-link xmlns:xlink="http://www.w3.org/1999/xlink" ext-link-type="uri" xlink:href="http://doi.org/10.5281/zenodo.8143851" xlink:type="simple">https://doi.org/10.5281/zenodo.8143851</ext-link></comment></tp:nomenclature-citation><tp:nomenclature-citation><tp:taxon-name>
                <tp:taxon-name-part taxon-name-part-type="genus" reg="Enchodelus">Enchodelus</tp:taxon-name-part>
                <tp:taxon-name-part taxon-name-part-type="species" reg="vesuvianus">vesuvianus</tp:taxon-name-part>
              </tp:taxon-name><comment>; <xref ref-type="bibr" rid="B11376559">Zullini (1978)</xref> BLR: <ext-link xmlns:xlink="http://www.w3.org/1999/xlink" ext-link-type="uri" xlink:href="http://doi.org/10.5281/zenodo.10814618" xlink:type="simple">https://doi.org/10.5281/zenodo.10814618</ext-link></comment></tp:nomenclature-citation><tp:nomenclature-citation><tp:taxon-name>
                <tp:taxon-name-part taxon-name-part-type="genus" reg="Enchodelus">Enchodelus</tp:taxon-name-part>
                <tp:taxon-name-part taxon-name-part-type="species" reg="vesuvianus">vesuvianus</tp:taxon-name-part>
              </tp:taxon-name><comment>; <xref ref-type="bibr" rid="B11376532">Winiszewska-Slipinska (1987)</xref> BLR: <ext-link xmlns:xlink="http://www.w3.org/1999/xlink" ext-link-type="uri" xlink:href="http://doi.org/10.5281/zenodo.10854942" xlink:type="simple">https://doi.org/10.5281/zenodo.10854942</ext-link></comment></tp:nomenclature-citation><tp:nomenclature-citation><tp:taxon-name>
                <tp:taxon-name-part taxon-name-part-type="genus" reg="Enchodelus">Enchodelus</tp:taxon-name-part>
                <tp:taxon-name-part taxon-name-part-type="species" reg="vesuvianus">vesuvianus</tp:taxon-name-part>
              </tp:taxon-name><comment>; <xref ref-type="bibr" rid="B11374221">Eliava and Eliashvily (1990)</xref>:69,102 BLR: <ext-link xmlns:xlink="http://www.w3.org/1999/xlink" ext-link-type="uri" xlink:href="https://doi.org/10.5281/zenodo.11003031" xlink:type="simple">https://doi.org/10.5281/zenodo.11003031</ext-link></comment></tp:nomenclature-citation><tp:nomenclature-citation><tp:taxon-name>
                <tp:taxon-name-part taxon-name-part-type="genus" reg="Enchodelus">Enchodelus</tp:taxon-name-part>
                <tp:taxon-name-part taxon-name-part-type="species" reg="vesuvianus">vesuvianus</tp:taxon-name-part>
              </tp:taxon-name><comment>; <xref ref-type="bibr" rid="B11346835">Andrássy (2009b)</xref> BLR: <ext-link xmlns:xlink="http://www.w3.org/1999/xlink" ext-link-type="uri" xlink:href="http://doi.org/10.5281/zenodo.10821951" xlink:type="simple">https://doi.org/10.5281/zenodo.10821951</ext-link></comment></tp:nomenclature-citation><tp:nomenclature-citation><tp:taxon-name>
                <tp:taxon-name-part taxon-name-part-type="genus" reg="Enchodelus">Enchodelus</tp:taxon-name-part>
                <tp:taxon-name-part taxon-name-part-type="species" reg="vesuvianus">vesuvianus</tp:taxon-name-part>
              </tp:taxon-name><comment>; <xref ref-type="bibr" rid="B11376103">Peña-Santiago (2021b)</xref>:211-212 BLR: <ext-link xmlns:xlink="http://www.w3.org/1999/xlink" ext-link-type="uri" xlink:href="https://doi.org/10.5281/zenodo.11191929" xlink:type="simple">https://doi.org/10.5281/zenodo.11191929</ext-link></comment></tp:nomenclature-citation></tp:nomenclature-citation-list></tp:nomenclature><tp:treatment-sec sec-type="Distribution"><title>Distribution</title><p>The species is widespread in southern and central parts of Western Palearctic: <bold>Italy</bold> (type habitat: moss - <xref ref-type="bibr" rid="B11374158">Cobb (1893)</xref> / moss - <xref ref-type="bibr" rid="B11375349">Meyl (1954)</xref>, moss - <xref ref-type="bibr" rid="B11376541">Zullini (1970)</xref>, <xref ref-type="bibr" rid="B11376577">Zullini (1971)</xref>, <xref ref-type="bibr" rid="B11376505">Vinciguerra (1972)</xref> / moss - <xref ref-type="bibr" rid="B11376523">Vinciguerra and De Francisci (1973)</xref> / moss - <xref ref-type="bibr" rid="B11376559">Zullini (1978)</xref> / moss on rock - <xref ref-type="bibr" rid="B11373908">Barbuto and Zullini (2006)</xref> / alpine springs - sediments, mosses - <xref ref-type="bibr" rid="B11376568">Zullini et al. (2011)</xref>), <bold>Hungary</bold> (<xref ref-type="bibr" rid="B11376588">Andrássy (1973)</xref>, <xref ref-type="bibr" rid="B11346835">Andrássy (2009b)</xref>), <bold>Poland</bold> (<italic><tp:taxon-name><tp:taxon-name-part taxon-name-part-type="genus" reg="Festucetalia">Festucetalia</tp:taxon-name-part><tp:taxon-name-part taxon-name-part-type="species" reg="valesiacae">valesiacae</tp:taxon-name-part></tp:taxon-name></italic> Soó, <italic><tp:taxon-name><tp:taxon-name-part taxon-name-part-type="genus" reg="Arrhenatherum">Arrhenatherum</tp:taxon-name-part></tp:taxon-name></italic> sp. - <xref ref-type="bibr" rid="B11376532">Winiszewska-Slipinska (1987)</xref>) and <bold>Switzerland</bold> (<xref ref-type="bibr" rid="B11376442">Steiner (1914)</xref>).</p><p>In Nearctic, it is reported from <bold>the USA</bold> (<italic><tp:taxon-name><tp:taxon-name-part taxon-name-part-type="genus" reg="Schizachyrium">Schizachyrium</tp:taxon-name-part><tp:taxon-name-part taxon-name-part-type="species" reg="scoparium">scoparium</tp:taxon-name-part></tp:taxon-name></italic> (Michx.) Nash, <italic><tp:taxon-name><tp:taxon-name-part taxon-name-part-type="genus" reg="Symphoricarpos">Symphoricarpos</tp:taxon-name-part><tp:taxon-name-part taxon-name-part-type="species" reg="orbiculatus">orbiculatus</tp:taxon-name-part></tp:taxon-name></italic> Moench - <xref ref-type="bibr" rid="B11376018">Orr and Dickerson (1967)</xref>).</p></tp:treatment-sec><tp:treatment-sec sec-type="Notes"><title>Notes</title><p><italic><tp:taxon-name><tp:taxon-name-part taxon-name-part-type="genus" reg="Enchodelus">Enchodelus</tp:taxon-name-part><tp:taxon-name-part taxon-name-part-type="species" reg="vesuvianus">vesuvianus</tp:taxon-name-part></tp:taxon-name></italic> was found and described for the first time from Mount Vesuvius, Italy. This species is widespread in Europe, mainly associated with mosses. It has also been reported from the USA, but without morphological and morphometric data.</p></tp:treatment-sec><ref-list><ref id="B11374158"><element-citation xmlns:xlink="http://www.w3.org/1999/xlink" publication-type="article" xlink:type="simple"><person-group person-group-type="author"><name name-style="western"><surname>Cobb</surname><given-names>N. A.</given-names></name></person-group><year>1893</year><article-title>Nematodes mostly Australian and Fijian</article-title><source>Macleay Memmorial Volume Linnean Society of New South Wales</source><volume>13</volume><fpage>1</fpage><lpage>59</lpage><uri xlink:type="simple">http://zenodo.org/record/10850239</uri></element-citation></ref><ref id="B11376442"><element-citation xmlns:xlink="http://www.w3.org/1999/xlink" publication-type="article" xlink:type="simple"><person-group person-group-type="author"><name name-style="western"><surname>Steiner</surname><given-names>G.</given-names></name></person-group><year>1914</year><article-title>Freilebende Nematoden aus der Schweiz. 1. Teil der vorläufigen Mitteilungen</article-title><source>Archiv für Hydrobiologie und Plantonkunde</source><volume>9</volume><fpage>259</fpage><lpage>276</lpage><pub-id pub-id-type="doi">10.5281/zenodo.11003080</pub-id></element-citation></ref><ref id="B11376469"><element-citation xmlns:xlink="http://www.w3.org/1999/xlink" publication-type="article" xlink:type="simple"><person-group person-group-type="author"><name name-style="western"><surname>Thorne</surname><given-names>G.</given-names></name><name name-style="western"><surname>Swanger</surname><given-names>H.</given-names></name></person-group><year>1936</year><article-title>A monograph of the nematode genera <italic><tp:taxon-name><tp:taxon-name-part taxon-name-part-type="genus" reg="Dorylaimus">Dorylaimus</tp:taxon-name-part></tp:taxon-name></italic> Dujardin, <italic><tp:taxon-name><tp:taxon-name-part taxon-name-part-type="genus" reg="Aporcelaimus">Aporcelaimus</tp:taxon-name-part></tp:taxon-name></italic> n.g, <italic><tp:taxon-name><tp:taxon-name-part taxon-name-part-type="genus" reg="Dorylaimoides">Dorylaimoides</tp:taxon-name-part></tp:taxon-name></italic> n.g. and <italic><tp:taxon-name><tp:taxon-name-part taxon-name-part-type="genus" reg="Pungentus">Pungentus</tp:taxon-name-part></tp:taxon-name></italic> n.g</article-title><source>Capita Zoologica</source><volume>6</volume><issue>4</issue><fpage>1</fpage><lpage>223</lpage><pub-id pub-id-type="doi">10.5281/zenodo.10845898</pub-id></element-citation></ref><ref id="B11373130"><element-citation xmlns:xlink="http://www.w3.org/1999/xlink" publication-type="article" xlink:type="simple"><person-group person-group-type="author"><name name-style="western"><surname>Ahmad</surname><given-names>M.</given-names></name><name name-style="western"><surname>Jairajpuri</surname><given-names>M. S.</given-names></name></person-group><year>1980</year><article-title>A review of the genus <italic><tp:taxon-name><tp:taxon-name-part taxon-name-part-type="genus" reg="Enchodelus">Enchodelus</tp:taxon-name-part></tp:taxon-name></italic> Thorne, 1939 with descriptions of species from India</article-title><source>Records of the Zoological Survey of India, Miscellaneous Publication, Occasional Paper</source><volume>15</volume><fpage>1</fpage><lpage>42</lpage><pub-id pub-id-type="doi">10.5281/zenodo.8145041</pub-id></element-citation></ref><ref id="B11376451"><element-citation xmlns:xlink="http://www.w3.org/1999/xlink" publication-type="article" xlink:type="simple"><person-group person-group-type="author"><name name-style="western"><surname>Thorne</surname><given-names>G.</given-names></name></person-group><year>1939</year><article-title>A monograph of the nematodes of the superfamily <tp:taxon-name><tp:taxon-name-part taxon-name-part-type="superfamily">Dorylaimoidea</tp:taxon-name-part></tp:taxon-name></article-title><source>Capita Zoologica</source><volume>8</volume><fpage>1</fpage><lpage>261</lpage></element-citation></ref><ref id="B11375349"><element-citation xmlns:xlink="http://www.w3.org/1999/xlink" publication-type="article" xlink:type="simple"><person-group person-group-type="author"><name name-style="western"><surname>Meyl</surname><given-names>A. H.</given-names></name></person-group><year>1954</year><article-title>Die Bisher in Italien Gefundenen Freilebenden Erd und Süsswasser-Nematoden</article-title><source>Archivo Zoologico Italiano</source><volume>39</volume><fpage>161</fpage><lpage>264</lpage><pub-id pub-id-type="doi">10.5281/zenodo.10928093</pub-id></element-citation></ref><ref id="B11402485"><element-citation xmlns:xlink="http://www.w3.org/1999/xlink" publication-type="chapter" xlink:type="simple"><person-group person-group-type="author"><name name-style="western"><surname>Meyl</surname><given-names>A. H.</given-names></name></person-group><year>1961</year><chapter-title>Die freilebenden Erd- und Süßwassernematoden (Fadenwürmer)</chapter-title><person-group person-group-type="editor"><name name-style="western"><surname>Meyl</surname><given-names>AH</given-names></name><name name-style="western"><surname>Brohmer</surname><given-names>P</given-names></name><name name-style="western"><surname>Ehrmann</surname><given-names>P</given-names></name></person-group><source>Die Tierwelt Mitteleuropas</source><volume>1-5a</volume><publisher-name>Verlag Quelle &amp; Meyer</publisher-name><size units="page">164</size></element-citation></ref><ref id="B11376541"><element-citation xmlns:xlink="http://www.w3.org/1999/xlink" publication-type="article" xlink:type="simple"><person-group person-group-type="author"><name name-style="western"><surname>Zullini</surname><given-names>A.</given-names></name></person-group><year>1970</year><article-title>I nematodo muscicoli della Val Zebru’(Parco Nazionale dello Stelvio</article-title><source>Istituto Lombardo (Rendiconti Scienze) B</source><volume>104</volume><fpage>88</fpage><lpage>137</lpage><pub-id pub-id-type="doi">10.5281/zenodo.10853167</pub-id></element-citation></ref><ref id="B11376505"><element-citation xmlns:xlink="http://www.w3.org/1999/xlink" publication-type="article" xlink:type="simple"><person-group person-group-type="author"><name name-style="western"><surname>Vinciguerra</surname><given-names>M. T.</given-names></name></person-group><year>1972</year><article-title>Nematodi di Sicilia</article-title><source>Bollettino delle sedute dell' Accademia Gioenia di Scienze Naturali in Catania</source><volume>4</volume><issue>3 &amp; 4</issue><fpage>3</fpage><lpage>35</lpage></element-citation></ref><ref id="B11376523"><element-citation xmlns:xlink="http://www.w3.org/1999/xlink" publication-type="article" xlink:type="simple"><person-group person-group-type="author"><name name-style="western"><surname>Vinciguerra</surname><given-names>M. T.</given-names></name><name name-style="western"><surname>De Francisci</surname><given-names>M.</given-names></name></person-group><year>1973</year><article-title>Nematodi muscicoli delle Alpi Apuane</article-title><source>Bollettino delle Sedute dell’Accademia Gioenia di Scienze Naturali in Catania</source><volume>4</volume><issue>11</issue><fpage>1</fpage><lpage>24</lpage><pub-id pub-id-type="doi">10.5281/zenodo.8143879</pub-id></element-citation></ref><ref id="B11376559"><element-citation xmlns:xlink="http://www.w3.org/1999/xlink" publication-type="article" xlink:type="simple"><person-group person-group-type="author"><name name-style="western"><surname>Zullini</surname><given-names>A.</given-names></name></person-group><year>1978</year><article-title>Nematodi liberi dell'Isola di Tavolara (Sardegna)</article-title><source>Rendiconti Accademia Nazionale Dei Quarenta</source><volume>5</volume><fpage>67</fpage><lpage>76</lpage><pub-id pub-id-type="doi">10.5281/zenodo.10814862</pub-id></element-citation></ref><ref id="B11376532"><element-citation xmlns:xlink="http://www.w3.org/1999/xlink" publication-type="article" xlink:type="simple"><person-group person-group-type="author"><name name-style="western"><surname>Winiszewska-Slipinska</surname><given-names>G.</given-names></name></person-group><year>1987</year><article-title>The free-living soil nematodes (<tp:taxon-name><tp:taxon-name-part taxon-name-part-type="phylum">Nematoda</tp:taxon-name-part></tp:taxon-name>) of the Swietokrzyskich Mountains</article-title><source>Fragmenta Faunistica</source><volume>31</volume><fpage>11</fpage><lpage>41</lpage><comment content-type="language">Polish</comment><pub-id pub-id-type="doi">10.5281/zenodo.10854934</pub-id></element-citation></ref><ref id="B11374221"><element-citation xmlns:xlink="http://www.w3.org/1999/xlink" publication-type="article" xlink:type="simple"><person-group person-group-type="author"><name name-style="western"><surname>Eliava</surname><given-names>I. Y.</given-names></name><name name-style="western"><surname>Eliashvily</surname><given-names>T. S.</given-names></name></person-group><year>1990</year><article-title>Free-living nematodes from the family <tp:taxon-name><tp:taxon-name-part taxon-name-part-type="family">Nordiidae</tp:taxon-name-part></tp:taxon-name> (<tp:taxon-name><tp:taxon-name-part taxon-name-part-type="order">Dorylaimida</tp:taxon-name-part></tp:taxon-name>)</article-title><source>Metsniereba</source><issue>i</issue><fpage>1</fpage><lpage>104</lpage><comment content-type="language">Russian</comment></element-citation></ref><ref id="B11346835"><element-citation xmlns:xlink="http://www.w3.org/1999/xlink" publication-type="article" xlink:type="simple"><person-group person-group-type="author"><name name-style="western"><surname>Andrássy</surname><given-names>I</given-names></name></person-group><year>2009</year><article-title>Free-living nematodes of Hungary (<tp:taxon-name><tp:taxon-name-part taxon-name-part-type="phylum">Nematoda</tp:taxon-name-part></tp:taxon-name> <tp:taxon-name><tp:taxon-name-part taxon-name-part-type="class">Errantia</tp:taxon-name-part></tp:taxon-name>)</article-title><source>III. Pedozoologica Hungarica</source><volume>5</volume><fpage>608</fpage><pub-id pub-id-type="doi">10.5281/zenodo.10821935</pub-id></element-citation></ref><ref id="B11376103"><element-citation xmlns:xlink="http://www.w3.org/1999/xlink" publication-type="book" xlink:type="simple"><person-group person-group-type="author"><name name-style="western"><surname>Peña-Santiago</surname><given-names>R</given-names></name></person-group><year>2021</year><source><tp:taxon-name><tp:taxon-name-part taxon-name-part-type="order">Dorylaimida</tp:taxon-name-part></tp:taxon-name> Mundi (<tp:taxon-name><tp:taxon-name-part taxon-name-part-type="phylum">Nematoda</tp:taxon-name-part></tp:taxon-name>) – Checklist of genera and species, with their records. Monographic Papers on Nematology</source><volume>Vol.7</volume><publisher-name>Editorial Universidad de Jaén</publisher-name><publisher-loc>Jaén</publisher-loc><size units="page">960</size><isbn>978-84-9159-452-9</isbn></element-citation></ref><ref id="B11376577"><element-citation xmlns:xlink="http://www.w3.org/1999/xlink" publication-type="article" xlink:type="simple"><person-group person-group-type="author"><name name-style="western"><surname>Zullini</surname><given-names>A.</given-names></name></person-group><year>1971</year><article-title>Studio sulle variazioni del popolamento nematologico in un muschio</article-title><source>Rendiconti dell’Istituto Lombardo Accademia di Scienze e Lettere B</source><volume>105</volume><fpage>89</fpage><lpage>106</lpage></element-citation></ref><ref id="B11373908"><element-citation xmlns:xlink="http://www.w3.org/1999/xlink" publication-type="article" xlink:type="simple"><person-group person-group-type="author"><name name-style="western"><surname>Barbuto</surname><given-names>M.</given-names></name><name name-style="western"><surname>Zullini</surname><given-names>A.</given-names></name></person-group><year>2006</year><article-title>Moss inhabiting nematodes: influence of the moss substratum and geographical distribution in Europe</article-title><source>Nematology</source><volume>8</volume><issue>4</issue><fpage>575</fpage><lpage>582</lpage><pub-id pub-id-type="doi">10.1163/156854106778614065</pub-id></element-citation></ref><ref id="B11376568"><element-citation xmlns:xlink="http://www.w3.org/1999/xlink" publication-type="article" xlink:type="simple"><person-group person-group-type="author"><name name-style="western"><surname>Zullini</surname><given-names>A.</given-names></name><name name-style="western"><surname>Gatti</surname><given-names>F.</given-names></name><name name-style="western"><surname>Ambrosini</surname><given-names>R.</given-names></name></person-group><year>2011</year><article-title>Microhabitat preferences in springs, as shown by a survey of nematode communities of Trentino (south-eastern Alps, Italy)</article-title><source>Journal of Limnology</source><volume>70</volume><issue>1s</issue><fpage>93</fpage><pub-id pub-id-type="doi">10.4081/jlimnol.2011.s1.93</pub-id></element-citation></ref><ref id="B11376588"><element-citation xmlns:xlink="http://www.w3.org/1999/xlink" publication-type="article" xlink:type="simple"><person-group person-group-type="author"><name name-style="western"><surname>Andrássy</surname><given-names>I</given-names></name></person-group><year>1973</year><article-title>100 neue Nematodenarten in der ungarischen Fauna</article-title><source>Opuscula Zoologica (Budapest)</source><volume>11</volume><fpage>7</fpage><lpage>48</lpage></element-citation></ref><ref id="B11376018"><element-citation xmlns:xlink="http://www.w3.org/1999/xlink" publication-type="article" xlink:type="simple"><person-group person-group-type="author"><name name-style="western"><surname>Orr</surname><given-names>C. C.</given-names></name><name name-style="western"><surname>Dickerson</surname><given-names>O. J.</given-names></name></person-group><year>1967</year><article-title>Nematodes in true prairie soils of Kansas</article-title><source>Transactions of the Kansas Academy of Science</source><volume>69</volume><fpage>317</fpage><lpage>334</lpage><pub-id pub-id-type="doi">10.2307/3627427</pub-id></element-citation></ref></ref-list></tp:taxon-treatment>
