# Supplementary material for: Cyber catalogue and revision of the nematode genus Enchodelus (Dorylaimida, Nordiidae)
Source: Biodivers Data J. 2024 Sep 19;12:e126315. doi: 10.3897/BDJ.12.e126315 (PMC11427809; doi:10.3897/BDJ.12.e126315)
Supplement: XML Treatment for Enchodelus enguriensis [file BDJ.12.e126315-treatment30.xml]

<!DOCTYPE tp:taxon-treatment
  PUBLIC "-//TaxonX//DTD Taxonomic Treatment Publishing DTD v0 20100105//EN" "tax-treatment-NSO.dtd">
<tp:taxon-treatment xmlns:tp="http://www.plazi.org/taxpub"><tp:treatment-meta><mixed-citation publication-type="journal"><person-group><name><surname>Elshishka</surname><given-names>Milka</given-names></name><name><surname>Mladenov</surname><given-names>Aleksandar</given-names></name><name><surname>Altash</surname><given-names>Stela</given-names></name><name><surname>Álvarez-Ortega</surname><given-names>Sergio</given-names></name><name><surname>Peña-Santiago</surname><given-names>Reyes</given-names></name><name><surname>Peneva</surname><given-names>Vlada</given-names></name></person-group><article-title>Cyber catalogue and revision of the nematode genus <italic><tp:taxon-name><tp:taxon-name-part taxon-name-part-type="genus" reg="Enchodelus">Enchodelus</tp:taxon-name-part></tp:taxon-name></italic> (<tp:taxon-name><tp:taxon-name-part taxon-name-part-type="order">Dorylaimida</tp:taxon-name-part></tp:taxon-name>, <tp:taxon-name><tp:taxon-name-part taxon-name-part-type="family">Nordiidae</tp:taxon-name-part></tp:taxon-name>)</article-title><source>Biodivers Data J</source><day>19</day><month>09</month><year>2024</year><volume>12</volume><pub-id pub-id-type="doi">10.3897/BDJ.12.e126315</pub-id></mixed-citation></tp:treatment-meta><tp:nomenclature><tp:taxon-name>
            <object-id xmlns:xlink="http://www.w3.org/1999/xlink" content-type="arpha" xlink:type="simple">1AAB3096-7E11-5918-9DB9-66EAA829D89B</object-id>
            <tp:taxon-name-part taxon-name-part-type="genus">Enchodelus</tp:taxon-name-part>
            <tp:taxon-name-part taxon-name-part-type="species">enguriensis</tp:taxon-name-part>
            <object-id xmlns:xlink="http://www.w3.org/1999/xlink" content-type="zoobank" xlink:type="simple" object-id-type="ZooBank">92281C43-6B4F-47D0-B1DE-B957B7439CFF</object-id>
          </tp:taxon-name><tp:taxon-authority>Elshishka, Mladenov, Altash, Tskitishvili, Álvarez-Ortega, Peña-Santiago &amp; Peneva</tp:taxon-authority><tp:taxon-status xmlns:xlink="http://www.w3.org/1999/xlink" xlink:type="simple">sp. nov.</tp:taxon-status></tp:nomenclature><tp:treatment-sec sec-type="Description"><title>Description</title><p>Material examined. Four females, five males and twelve juveniles (J1-J4) from Georgia.</p><p>Measurements (see Table <xref ref-type="table" rid="T11403401">1</xref>)</p><p><bold>Adult</bold> (Figs <xref ref-type="fig" rid="F11403802">11</xref>, <xref ref-type="fig" rid="F11403835">12</xref>, <xref ref-type="fig" rid="F11381374">13</xref>, <xref ref-type="fig" rid="F11346729">14</xref>, <xref ref-type="fig" rid="F11381376">15</xref>). Moderately slender (<italic>a</italic> = 20-27) nematodes of medium size, 1.03-1.40 mm long. Body cylindrical, tapering towards the ends. Upon fixation, habitus regularly curved ventrad, C-shaped. Cuticle two-layered, 3-3.5 µm thick at level of the guiding ring, 2.5 µm at mid-body and 6-8 µm on tail, layers with different refraction, the outer one visibly thinner than the inner one and bearing very fine transverse striation, inner layer with slight radial striation, especially visible at tail. Lateral chord very narrow, with granular aspect and lacking any differentiation. Several dorsal and ventral body pores are present at cervical region. Lip region rounded, offset from the adjoining body by a weak, but distinct depression, 2.7-3.6 times as wide as high, with mostly amalgamated lips and distinct papillae visibly protruding above the lip region contour. Amphidial fovea funnel-like, its aperture more than half of lip region diameter. Cheilostom a truncate cone to almost cylindrical, thick-walled. Odontostyle long and slender, straight, 2.1-2.5 times the lip region diameter, 18-20 times as long as wide and 2.6-3.7% of body length, with very narrow lumen and minute aperture occupying hardly 5% of its length. Guiding ring double, located at 1.3-1.7 times lip region diameter from anterior end. Odontophore 1.1-1.2 times as long as odontostyle, thickened, bearing flange-like extensions at its base. Pharynx entirely muscular, gradually enlarging into the basal expansion 87-94 µm long that occupies one-third of the total neck length, pharyngeal gland nuclei and their orifices located as follows: DO = 69-70%, DN = 71-74%, SN = 87-89%, PS1 = 41-48%, PS2 = 40-46%. Nerve ring located at 160 μm from the anterior end. Pharyngo-intestinal junction consisting of a short and rounded cardia and a weak ring-like structure surrounding pharyngeal base.<italic/></p><p><bold>Female.</bold> Genital system diovarian, with both branches equally developed, the anterior 250 µm long, the posterior 240 µm (n = 1). Ovaries relatively short, often not reaching the sphincter level. Oviduct with well-developed <italic>pars dilatata</italic> bearing distinct lumen. Sphincter between oviduct and uterus well developed. Uterus long, 126-152 μm or 2.5-2.8 times the corresponding body diameter, tripartite, consisting of a wider proximal portion, a longer and much more slender intermediate section with a narrow lumen and surrounded by cluster of hyaline cells and a well-developed, spheroid, distal <italic>pars dilatata</italic>. Vagina extending inwards to 57-59% of body diameter: <italic>pars proximalis</italic> 19-20 x 18.5-19 μm, <italic>pars refringens</italic> with (in lateral view) two rectangular sclerotised pieces whose combined width is 14-17 μm, <italic>pars distalis</italic> 3-5 μm long. Vulva a transverse slit. Prerectum 3.0-4.1, rectum 0.9-1.1 times anal body diameter length. Tail convex conoid, 1.5-1.9% of body length, with bubble–like or saccate bodies mostly on ventral side, inner core occupying 50-70% of tail length, caudal pores two pairs.</p><p><bold>Male.</bold> General morphology similar to that of female. Genital system diorchic, with opposite testes. Sperm cells spindle-shaped, 8-9 x 2 μm. In addition to the ad-cloacal pair, located at 7-9 μm from the cloacal aperture, there is a series of 9-10 spaced ventromedian supplements, one or two within the range of spicules, thus without hiatus. Spicules dorylaimoid, 1.4–1.9 times the body diameter at level of the cloacal aperture, 4-5 times as long as wide its maximum width: head occupying 20-25% of total length, ventral side bearing prominent hump and hollow, posterior end 6-7 μm wide. Lateral guiding pieces cylindrical with asymmetrical bifurcate end (Figs <xref ref-type="fig" rid="F11403835">12</xref>, <xref ref-type="fig" rid="F11381376">15</xref>), reaching the spicule terminal tip, measuring 13-15 × 2-3 μm. Tail convex conoid, with two pairs of caudal pores.</p><p><bold>Juveniles</bold> (<italic>Figs <xref ref-type="fig" rid="F11403850">16</xref>, <xref ref-type="fig" rid="F11346733">17</xref></italic>). Based on morphometric of juvenile specimens and the relationships between the lengths of their functional and replacement odontostyles and body lengths, four juvenile stages were identified. Habitus in first juvenile stage almost straight, lip region flat, continuous with the body, genital primordium 8 μm long, tail ventrally curved with long central peg, 20 μm long.</p><p>Tail in J2 and J3 conoid elongated in J4 bluntly conoid as in females, c’ decreasing during the successive stages to J4 and females.</p><sec sec-type="Molecular characterisation"><title>Molecular characterisation</title><p>One D2-D3 of 28S rRNA gene sequences was obtained for this species. In the D2-D3 of 28S rRNA (Fig. <xref ref-type="fig" rid="F11403455">4</xref>) gene tree, this sequence formed a highly-supported clade (PP = 100) with <italic><tp:taxon-name><tp:taxon-name-part taxon-name-part-type="genus" reg="Enchodelus">E.</tp:taxon-name-part><tp:taxon-name-part taxon-name-part-type="species" reg="macrodorus">macrodorus</tp:taxon-name-part></tp:taxon-name></italic> and other three <italic><tp:taxon-name><tp:taxon-name-part taxon-name-part-type="genus" reg="Enchodelus">Enchodelus</tp:taxon-name-part></tp:taxon-name></italic> sequences from GenBank.</p></sec></tp:treatment-sec><tp:treatment-sec sec-type="Diagnosis"><title>Diagnosis</title><p><italic><tp:taxon-name><tp:taxon-name-part taxon-name-part-type="genus" reg="Enchodelus">Enchodelus</tp:taxon-name-part><tp:taxon-name-part taxon-name-part-type="species" reg="enguriensis">enguriensis</tp:taxon-name-part></tp:taxon-name></italic> sp. nov. is characterised by its 1.03-1.40 mm long body, lip region 16-17 μm wide and offset by weak depression, odontostyle 37–40 μm long or 2.1-2.5 times lip region diameter, odontophore flanged and 1.1–1.2 times as long as odontostyle, neck 270-290 μm long, pharyngeal expansion occupying one-third of the total neck length, female genital system diovarian, uterus tripartite, <italic>pars refringens vaginae</italic> with two rectangular sclerotisations, vulva (V = 49–53%), tail convex conoid (19-26 μm, c = 51-69, c’ = 0.5–0.8) bearing abundant saccate bodies; males abundant, spicules 54–61 μm long and 9-10 spaced ventromedian supplements without hiatus.</p><sec sec-type="Relationships"><title>Relationships</title><p>Based on tail morphology and odontostyle length, this species can be assigned to the <italic><tp:taxon-name><tp:taxon-name-part taxon-name-part-type="genus" reg="Enchodelus">E.</tp:taxon-name-part><tp:taxon-name-part taxon-name-part-type="species" reg="macrodorus">macrodorus</tp:taxon-name-part></tp:taxon-name></italic> – group as defined by <xref ref-type="bibr" rid="B11374311">Guerrero et al. (2008b)</xref>. This group includes <italic><tp:taxon-name><tp:taxon-name-part taxon-name-part-type="genus" reg="Enchodelus">E.</tp:taxon-name-part><tp:taxon-name-part taxon-name-part-type="species" reg="babakicus">babakicus</tp:taxon-name-part></tp:taxon-name></italic>, <italic><tp:taxon-name><tp:taxon-name-part taxon-name-part-type="genus" reg="Enchodelus">E.</tp:taxon-name-part><tp:taxon-name-part taxon-name-part-type="species" reg="carpaticus">carpaticus</tp:taxon-name-part></tp:taxon-name></italic>, <italic><tp:taxon-name><tp:taxon-name-part taxon-name-part-type="genus" reg="Enchodelus">E.</tp:taxon-name-part><tp:taxon-name-part taxon-name-part-type="species" reg="distinctus">distinctus</tp:taxon-name-part></tp:taxon-name></italic>, <italic><tp:taxon-name><tp:taxon-name-part taxon-name-part-type="genus" reg="Enchodelus">E.</tp:taxon-name-part><tp:taxon-name-part taxon-name-part-type="species" reg="groenlandicus">groenlandicus</tp:taxon-name-part></tp:taxon-name></italic>, <italic><tp:taxon-name><tp:taxon-name-part taxon-name-part-type="genus" reg="Enchodelus">E.</tp:taxon-name-part><tp:taxon-name-part taxon-name-part-type="species" reg="macrodorus">macrodorus</tp:taxon-name-part></tp:taxon-name></italic>, <italic><tp:taxon-name><tp:taxon-name-part taxon-name-part-type="genus" reg="Enchodelus">E.</tp:taxon-name-part><tp:taxon-name-part taxon-name-part-type="species" reg="makarovae">makarovae</tp:taxon-name-part></tp:taxon-name></italic>, <italic><tp:taxon-name><tp:taxon-name-part taxon-name-part-type="genus" reg="Enchodelus">E.</tp:taxon-name-part><tp:taxon-name-part taxon-name-part-type="species" reg="microdoroides">microdoroides</tp:taxon-name-part></tp:taxon-name></italic> and <italic><tp:taxon-name><tp:taxon-name-part taxon-name-part-type="genus" reg="Enchodelus">E.</tp:taxon-name-part><tp:taxon-name-part taxon-name-part-type="species" reg="saxifragae">saxifragae</tp:taxon-name-part></tp:taxon-name></italic>. This homogeneous group is characterised by the presence of a rather long odontostyle (&gt; 35 μm), odontophore with well-developed flanges, uterus tripartite (except for <italic><tp:taxon-name><tp:taxon-name-part taxon-name-part-type="genus" reg="Enchodelus">E.</tp:taxon-name-part><tp:taxon-name-part taxon-name-part-type="species" reg="distinctus">distinctus</tp:taxon-name-part></tp:taxon-name></italic>, which has been described with a bipartite uterus (<xref ref-type="bibr" rid="B11373130">Ahmad and Jairajpuri 1980</xref>) and hemispheroid to rounded conoid tail.</p><p>In having a lip region offset by a depression, the new species is most similar to <italic><tp:taxon-name><tp:taxon-name-part taxon-name-part-type="genus" reg="Enchodelus">E.</tp:taxon-name-part><tp:taxon-name-part taxon-name-part-type="species" reg="carpaticus">carpaticus</tp:taxon-name-part></tp:taxon-name></italic>, <italic><tp:taxon-name><tp:taxon-name-part taxon-name-part-type="genus" reg="Enchodelus">E.</tp:taxon-name-part><tp:taxon-name-part taxon-name-part-type="species" reg="groenlandicus">groenlandicus</tp:taxon-name-part></tp:taxon-name></italic>, <italic><tp:taxon-name><tp:taxon-name-part taxon-name-part-type="genus" reg="Enchodelus">E.</tp:taxon-name-part><tp:taxon-name-part taxon-name-part-type="species" reg="macrodorus">macrodorus</tp:taxon-name-part></tp:taxon-name></italic>, <italic><tp:taxon-name><tp:taxon-name-part taxon-name-part-type="genus" reg="Enchodelus">E.</tp:taxon-name-part><tp:taxon-name-part taxon-name-part-type="species" reg="makarovae">makarovae</tp:taxon-name-part></tp:taxon-name></italic> and <italic><tp:taxon-name><tp:taxon-name-part taxon-name-part-type="genus" reg="Enchodelus">E.</tp:taxon-name-part><tp:taxon-name-part taxon-name-part-type="species" reg="microdoroides">microdoroides</tp:taxon-name-part></tp:taxon-name></italic>. The new species differs from:</p><p><italic><tp:taxon-name><tp:taxon-name-part taxon-name-part-type="genus" reg="Enchodelus">Enchodelus</tp:taxon-name-part><tp:taxon-name-part taxon-name-part-type="species" reg="carpaticus">carpaticus</tp:taxon-name-part></tp:taxon-name></italic> by its by slightly shorter odontostyle (37-40 vs. 39.5–47 μm), shorter neck length (280-290 vs. 336-388 μm) and pharyngeal expansion (87-94 vs. 136–167 μm), absence of dorsal cell mass near cardia vs. presence, shorter prerectum (90-124 vs. 164–272 mm) and tail (av. 20.5 (19–24) vs. av. 23.7 (21–29) μm), saccate bodies present vs. absent, males present vs. absent (males not found, but sperm cells were observed in one female) (<xref ref-type="bibr" rid="B11374140">Ciobanu et al. 2010a</xref>);</p><p><italic><tp:taxon-name><tp:taxon-name-part taxon-name-part-type="genus" reg="Enchodelus">Enchodelus</tp:taxon-name-part><tp:taxon-name-part taxon-name-part-type="species" reg="groenlandicus">groenlandicus</tp:taxon-name-part></tp:taxon-name></italic> by its shorter body (L = 1.03-1.4 vs. 1.54–2.5 mm) and odontostyle (37–40 vs. 43–53 μm), somewhat more anteriorly located guiding ring (24-26.5 vs. 27–37 μm), narrower lip region (16–16.5 vs. 19–22 μm), more posterior vulva position (V = 49-53 vs. 40-49%), males present vs. absent (<xref ref-type="bibr" rid="B11374194">Ditlevsen 1927</xref>, <xref ref-type="bibr" rid="B11346826">Andrássy 2009a</xref>, <xref ref-type="bibr" rid="B11019381">Elshishka et al. 2012</xref>). A record from Iran (<xref ref-type="bibr" rid="B11376065">Pedram et al. 2011</xref>) largely deviates from the morphometrics of other data for <italic><tp:taxon-name><tp:taxon-name-part taxon-name-part-type="genus" reg="Enchodelus">E.</tp:taxon-name-part><tp:taxon-name-part taxon-name-part-type="species" reg="groenlandicus">groenlandicus</tp:taxon-name-part></tp:taxon-name></italic> (e.g. lip region width, tail length) and is not included in the comparison.</p><p><italic><tp:taxon-name><tp:taxon-name-part taxon-name-part-type="genus" reg="Enchodelus">Enchodelus</tp:taxon-name-part><tp:taxon-name-part taxon-name-part-type="species" reg="macrodorus">macrodorus</tp:taxon-name-part></tp:taxon-name></italic> in having a shorter body (L = 1.03-1.4 vs. 1.38-1.92 mm) and pharyngeal expansion (87-94 vs. 110-145 μm), more posterior vulva position (V = 49-53 vs. 37-47%), a longer and more differentiated uterus (2.5-2.8 times longer than body diameter with long intermediate portion and well developed <italic>pars distalis</italic> vs. 0.9-2.0 times body diam. with very short intermediate region and poorly developed <italic>pars distalis</italic>), tail differently shaped (convex conoid vs. rounded to hemispherical), males abundant vs. males rare (<xref ref-type="bibr" rid="B11374311">Guerrero et al. 2008b</xref>).</p><p><italic><tp:taxon-name><tp:taxon-name-part taxon-name-part-type="genus" reg="Enchodelus">Enchodelus</tp:taxon-name-part><tp:taxon-name-part taxon-name-part-type="species" reg="makarovae">makarovae</tp:taxon-name-part></tp:taxon-name></italic> by its shorter body (L = 1.03-1.4 vs. 1.57–2.00 mm), shorter odontophore (1.1-1.2 vs. 1.2–1.4 times as long as odontostyle), shorter neck length and pharyngeal expansion (280-290 vs. 320–377 μm and 87-94 vs. 113–130 μm long, respectively) and uterus (126-152 vs. 220-346 μm), males with shorter spicules (54-61 vs. 65–74 μm long), lateral piece shape (asymmetrically vs. symmetrically bifurcated) (<xref ref-type="bibr" rid="B11019381">Elshishka et al. 2012</xref>);</p><p><italic><tp:taxon-name><tp:taxon-name-part taxon-name-part-type="genus" reg="Enchodelus">Enchodelus</tp:taxon-name-part><tp:taxon-name-part taxon-name-part-type="species" reg="microdoroides">microdoroides</tp:taxon-name-part></tp:taxon-name></italic> by having a wider lip region (16–16.5 vs. 13–14 μm), relatively shorter odontostyle (2.3-2.5 vs. 3 times lip region diameter), guiding ring located more anteriorly (24-26.5 vs. 28–39 μm from anterior end), differently-shaped <italic>pars refringens vaginae</italic> (rectangular vs. quadrangular), males abundant vs. males rare, longer spicules (54-61 vs. 45–50 μm) (<xref ref-type="bibr" rid="B11373899">Baqri and Jairajpuri 1974</xref>, <xref ref-type="bibr" rid="B11373130">Ahmad and Jairajpuri 1980</xref>, <xref ref-type="bibr" rid="B11373943">Brzeski 1992</xref>).</p><p>The new species can be distinguished from the remaining three species of <italic><tp:taxon-name><tp:taxon-name-part taxon-name-part-type="genus" reg="Enchodelus">E.</tp:taxon-name-part><tp:taxon-name-part taxon-name-part-type="species" reg="macrodorus">macrodorus</tp:taxon-name-part></tp:taxon-name></italic> group by its lip differentiation: lip region set off by depression vs. set off by a deep constriction. Further, it differs from:</p><p><italic><tp:taxon-name><tp:taxon-name-part taxon-name-part-type="genus" reg="Enchodelus">Enchodelus</tp:taxon-name-part><tp:taxon-name-part taxon-name-part-type="species" reg="babakicus">babakicus</tp:taxon-name-part></tp:taxon-name></italic> by having cuticle smooth vs. striated, a slightly shorter and thinner odontostyle (37-40 vs. 40-45 μm and 18-20 vs. 13.6-15.3 times as long as wide, respectively), guiding ring located slightly more anterior (24-26.5 vs. 25-30 μm from anterior end), more posteriorly located vulva (V = 49-53 vs. 44-49%), differently-shaped <italic>pars refringens vaginae</italic> (rectangular vs. trapezoidal), thinner hyaline part of tail (29-47 vs. 42-57% of tail length), differently-shaped lateral piece (asymmetrically vs. symmetrically bilobed) (<xref ref-type="bibr" rid="B11376065">Pedram et al. 2011</xref>).</p><p><italic><tp:taxon-name><tp:taxon-name-part taxon-name-part-type="genus" reg="Enchodelus">Enchodelus</tp:taxon-name-part><tp:taxon-name-part taxon-name-part-type="species" reg="distinctus">distinctus</tp:taxon-name-part></tp:taxon-name></italic> in having a shorter body length (L = 1.03-1.4 vs. 1.85 mm), longer odontostyle (37–40 vs. 36 μm), more posteriorly located guiding ring (1.5-1.7 vs. 1.4 times lip region diameter), pharyngo-intestinal disc present vs. absent, different structure of uterus (tripartite vs. bipartite), shorter tail (19-24 vs. 32 μm, c’ = 0.6-0.7 vs. c’ = 0.8), saccate bodies present vs. absent, males present vs. absent (<xref ref-type="bibr" rid="B11373130">Ahmad and Jairajpuri 1980</xref>).</p><p><italic><tp:taxon-name><tp:taxon-name-part taxon-name-part-type="genus" reg="Enchodelus">Enchodelus</tp:taxon-name-part><tp:taxon-name-part taxon-name-part-type="species" reg="saxifragae">saxifragae</tp:taxon-name-part></tp:taxon-name></italic> by its shorter body length (L = 1.03-1.4 vs. 1.61-2.38 mm), a narrower lip region (16-16.5 vs. 18–22 μm), shorter neck length and pharyngeal expansion (280-290 vs. 319-490 μm and 87-94 vs. 116–186 μm long, respectively), shorter prerectum (90-124 vs. 140–294 μm) and fewer ventromedian supplements (9-10 vs. 13–16 in number) (<xref ref-type="bibr" rid="B11376152">Popovici 1995a</xref>, <xref ref-type="bibr" rid="B11374311">Guerrero et al. 2008b</xref>, <xref ref-type="bibr" rid="B11374140">Ciobanu et al. 2010a</xref>).</p></sec><sec sec-type="Type-locality and habitat"><title>Type-locality and habitat</title><p>Georgia, Samegrelo-Zemo Svaneti Region, Bogreshi, Enguri River, Tower of Love, moss <italic><tp:taxon-name><tp:taxon-name-part taxon-name-part-type="genus" reg="Tortella">Tortella</tp:taxon-name-part><tp:taxon-name-part taxon-name-part-type="species" reg="squarrosa">squarrosa</tp:taxon-name-part></tp:taxon-name></italic> (Brid.) Limpr., geographical co-ordinates: 43°00’01N 42°50’04”E, 1544 m a.s.l.</p></sec><sec sec-type="Type material"><title>Type material</title><p>The holotype female, three paratype males and four paratype juveniles are deposited in the Nematode Collection of Institute of Biodiversity and Ecosystem Research, Bulgarian Academy of Sciences, Bulgaria, under the accession numbers IBER-BAS NTC 107-109. Other paratypes are deposited as follows: one female, one male and three juveniles (accession numbers ISUZI0010581, ISUZI0010582) – in the Nematode Collection of the Department of Nematology, Institute of Zoology, Ilia State University, Tbilisi, Georgia; one female, one male and three juveniles (accession numbers 0714, 0715) – in the Nematode Collections of the Universidad de Jaén, Jaén, Spain; one female, two males and one juvenile (accession numbers T-8075p, T-8076p) – in the USDA Nematode Collection, Beltsville, Maryland, USA.</p></sec></tp:treatment-sec><tp:treatment-sec sec-type="Etymology"><title>Etymology</title><p>The species is named after the River Enguri; it was recovered from the stone next to the Tower of Love on the bank of the river.</p></tp:treatment-sec><tp:treatment-sec sec-type="Distribution"><title>Distribution</title><p>Georgia</p></tp:treatment-sec><tp:treatment-sec sec-type="Notes"><title>Notes</title><p>Morphometric data of all species (28) of genus <italic><tp:taxon-name><tp:taxon-name-part taxon-name-part-type="genus" reg="Enchodelus">Enchodelus</tp:taxon-name-part></tp:taxon-name></italic> are provided in <italic>Suppl. material <xref ref-type="supplementary-material" rid="S11385699">1</xref></italic>.</p></tp:treatment-sec><tp:treatment-sec><!--Section generated to contain objects referenced in tp:taxon-treatment.--><table-wrap id="T11403401" position="float" orientation="portrait"><label>Table 1.</label><caption><p>Measurements of females, males and juveniles of <italic><tp:taxon-name><tp:taxon-name-part taxon-name-part-type="genus" reg="Enchodelus">Enchodelus</tp:taxon-name-part><tp:taxon-name-part taxon-name-part-type="species" reg="enguriensis">enguriensis</tp:taxon-name-part></tp:taxon-name></italic> sp. nov. from Georgia and <italic><tp:taxon-name><tp:taxon-name-part taxon-name-part-type="genus" reg="Enchodelus">Enchodelus</tp:taxon-name-part><tp:taxon-name-part taxon-name-part-type="species" reg="macrodorus">macrodorus</tp:taxon-name-part></tp:taxon-name></italic> from Spain. All measurements are in μm (except L in mm) and in the form: mean ± standard deviation with range.</p></caption><table rules="all" border="1"><tbody><tr><td rowspan="1" colspan="1">
              <bold>Character</bold>
            </td><td rowspan="1" colspan="7">
              <bold><italic><tp:taxon-name><tp:taxon-name-part taxon-name-part-type="genus" reg="Enchodelus">E.</tp:taxon-name-part><tp:taxon-name-part taxon-name-part-type="species" reg="enguriensis">enguriensis</tp:taxon-name-part></tp:taxon-name></italic> sp. nov.</bold>
            </td><td rowspan="1" colspan="1">
              <bold>
                <italic>
                  <tp:taxon-name><tp:taxon-name-part taxon-name-part-type="genus" reg="Enchodelus">E.</tp:taxon-name-part><tp:taxon-name-part taxon-name-part-type="species" reg="macrodorus">macrodorus</tp:taxon-name-part></tp:taxon-name>
                </italic>
              </bold>
            </td></tr><tr><td rowspan="1" colspan="1"/><td rowspan="1" colspan="1">♀ <italic>holotype</italic></td><td rowspan="1" colspan="1">Females<break/>(n = 3)</td><td rowspan="1" colspan="1">Males<break/>(n = 5)</td><td rowspan="1" colspan="1">J1<break/>(n = 1)</td><td rowspan="1" colspan="1">J2<break/>(n = 2)</td><td rowspan="1" colspan="1">J3<break/>(n = 3)</td><td rowspan="1" colspan="1">J4<break/>(n = 6)</td><td rowspan="1" colspan="1">Female<break/>(n = 1)</td></tr><tr><td rowspan="1" colspan="1">L</td><td rowspan="1" colspan="1">1.4</td><td rowspan="1" colspan="1">1.4; 1.2; 1.03</td><td rowspan="1" colspan="1">1.3±0.1<break/>(1.2 – 1.4)</td><td rowspan="1" colspan="1">0.25</td><td rowspan="1" colspan="1">0.45; 0.43</td><td rowspan="1" colspan="1">0.52; 0.55; 0.43</td><td rowspan="1" colspan="1">0.9±0.1<break/>(0.75-1.02)</td><td rowspan="1" colspan="1">1.44</td></tr><tr><td rowspan="1" colspan="1">a</td><td rowspan="1" colspan="1">25.6</td><td rowspan="1" colspan="1">23.3; 23.7; 20.2</td><td rowspan="1" colspan="1">26.0±0.9<break/>(24.6-27)</td><td rowspan="1" colspan="1">16.0</td><td rowspan="1" colspan="1">20.3; 17.0</td><td rowspan="1" colspan="1">17.2; 18.3; 14.8</td><td rowspan="1" colspan="1">22.1±2.5<break/>(19.2-25.6)</td><td rowspan="1" colspan="1">21.1</td></tr><tr><td rowspan="1" colspan="1">b</td><td rowspan="1" colspan="1">4.8</td><td rowspan="1" colspan="1">5.0; 4.2;-</td><td rowspan="1" colspan="1">4.6±0.1<break/>(4.5-4.7)</td><td rowspan="1" colspan="1">2.1</td><td rowspan="1" colspan="1">2.8; 2.7</td><td rowspan="1" colspan="1">2.7; 3.4; -</td><td rowspan="1" colspan="1">3.6±0.5<break/>(2.9-4.1)</td><td rowspan="1" colspan="1">4.4</td></tr><tr><td rowspan="1" colspan="1">c</td><td rowspan="1" colspan="1">69.1</td><td rowspan="1" colspan="1">58.3; 63.6; 54.2</td><td rowspan="1" colspan="1">56.6±5.1<break/>(51.3-63.5)</td><td rowspan="1" colspan="1">7.7</td><td rowspan="1" colspan="1">-; 20.3</td><td rowspan="1" colspan="1">27.2; 27.4; 23.9</td><td rowspan="1" colspan="1">47.7±6.7<break/>(39.5-57.1)</td><td rowspan="1" colspan="1">71.4</td></tr><tr><td rowspan="1" colspan="1">c'</td><td rowspan="1" colspan="1">0.7</td><td rowspan="1" colspan="1">0.6; 0.6; 0.6</td><td rowspan="1" colspan="1">0.7±0.1<break/>(0.5-0.8)</td><td rowspan="1" colspan="1">2.8</td><td rowspan="1" colspan="1">-; 1.2</td><td rowspan="1" colspan="1">0.8; 0.9; 0.8</td><td rowspan="1" colspan="1">0.7±0.1<break/>(0.5-0.8)</td><td rowspan="1" colspan="1">0.5</td></tr><tr><td rowspan="1" colspan="1">V%</td><td rowspan="1" colspan="1">49</td><td rowspan="1" colspan="1">50; 53; 50</td><td rowspan="1" colspan="1">-</td><td rowspan="1" colspan="1">-</td><td rowspan="1" colspan="1">-</td><td rowspan="1" colspan="1">-</td><td rowspan="1" colspan="1">-</td><td rowspan="1" colspan="1">44</td></tr><tr><td rowspan="1" colspan="1">Lip region diameter</td><td rowspan="1" colspan="1">16</td><td rowspan="1" colspan="1">16.5; 16; 16</td><td rowspan="1" colspan="1">16.4±0.5<break/>(16-17)</td><td rowspan="1" colspan="1">7</td><td rowspan="1" colspan="1">9; 9</td><td rowspan="1" colspan="1">-; 10; 11</td><td rowspan="1" colspan="1">13.1±0.7<break/>(12-13.5)</td><td rowspan="1" colspan="1">18.5</td></tr><tr><td rowspan="1" colspan="1">Odontostyle length</td><td rowspan="1" colspan="1">40</td><td rowspan="1" colspan="1">37; 37.5; 38.5</td><td rowspan="1" colspan="1">37.1±1.7<break/>(36-40)</td><td rowspan="1" colspan="1">7</td><td rowspan="1" colspan="1">9; 10</td><td rowspan="1" colspan="1">14; 15; 15</td><td rowspan="1" colspan="1">25.4±0.9<break/>(24-26.5)</td><td rowspan="1" colspan="1">39.0</td></tr><tr><td rowspan="1" colspan="1">Replacement odontostyle</td><td rowspan="1" colspan="1">-</td><td rowspan="1" colspan="1">-</td><td rowspan="1" colspan="1">-</td><td rowspan="1" colspan="1">8.5</td><td rowspan="1" colspan="1">14; 16</td><td rowspan="1" colspan="1">23; 23; 24</td><td rowspan="1" colspan="1">37.6±0.8<break/>(37-39)</td><td rowspan="1" colspan="1">-</td></tr><tr><td rowspan="1" colspan="1">Guiding ring</td><td rowspan="1" colspan="1">24</td><td rowspan="1" colspan="1">-; 25; 26.5</td><td rowspan="1" colspan="1">23.2±1.1<break/>(22-25)</td><td rowspan="1" colspan="1"/><td rowspan="1" colspan="1"/><td rowspan="1" colspan="1"/><td rowspan="1" colspan="1"/><td rowspan="1" colspan="1">25.5</td></tr><tr><td rowspan="1" colspan="1">Neck length</td><td rowspan="1" colspan="1">285</td><td rowspan="1" colspan="1">280; 290; -</td><td rowspan="1" colspan="1">283.0±9.7<break/>(270-295)</td><td rowspan="1" colspan="1">120</td><td rowspan="1" colspan="1">160; 160</td><td rowspan="1" colspan="1">190; 160; -</td><td rowspan="1" colspan="1">251.3±8.5<break/>(240-260)</td><td rowspan="1" colspan="1">326</td></tr><tr><td rowspan="1" colspan="1">Body diameter at:</td><td rowspan="1" colspan="1"/><td rowspan="1" colspan="1"/><td rowspan="1" colspan="1"/><td rowspan="1" colspan="1"/><td rowspan="1" colspan="1"/><td rowspan="1" colspan="1"/><td rowspan="1" colspan="1"/><td rowspan="1" colspan="1"/></tr><tr><td rowspan="1" colspan="1">pharynx base</td><td rowspan="1" colspan="1">47</td><td rowspan="1" colspan="1">53; 47.5; 47</td><td rowspan="1" colspan="1">45.7±1.5<break/>(44-47)</td><td rowspan="1" colspan="1">16</td><td rowspan="1" colspan="1">22; 24</td><td rowspan="1" colspan="1">30; 28; 28</td><td rowspan="1" colspan="1">37.6±3.2<break/>(35-43)</td><td rowspan="1" colspan="1">60</td></tr><tr><td rowspan="1" colspan="1">mid - body</td><td rowspan="1" colspan="1">54</td><td rowspan="1" colspan="1">60; 51; 51</td><td rowspan="1" colspan="1">50.4±2.4<break/>(47.5-53.5)</td><td rowspan="1" colspan="1">16</td><td rowspan="1" colspan="1">22; 25</td><td rowspan="1" colspan="1">30; 30; 29</td><td rowspan="1" colspan="1">39.3±3.9<break/>(34-46)</td><td rowspan="1" colspan="1">68</td></tr><tr><td rowspan="1" colspan="1">anus/cloacal aperture</td><td rowspan="1" colspan="1">30</td><td rowspan="1" colspan="1">37; 30; 32</td><td rowspan="1" colspan="1">35.6±3.6<break/>(31-40)</td><td rowspan="1" colspan="1">12</td><td rowspan="1" colspan="1">-; 18</td><td rowspan="1" colspan="1">23; 22; 24</td><td rowspan="1" colspan="1">28.1±1.2<break/>(26-29)</td><td rowspan="1" colspan="1">39</td></tr><tr><td rowspan="1" colspan="1">Prerectum length</td><td rowspan="1" colspan="1">124</td><td rowspan="1" colspan="1">-; 90; -</td><td rowspan="1" colspan="1">153.9±18.6<break/>(138-174)</td><td rowspan="1" colspan="1"/><td rowspan="1" colspan="1">-; 60</td><td rowspan="1" colspan="1">-; 58; 69</td><td rowspan="1" colspan="1">95.8±12.6<break/>(80-110)</td><td rowspan="1" colspan="1">185</td></tr><tr><td rowspan="1" colspan="1">Rectum length</td><td rowspan="1" colspan="1">33</td><td rowspan="1" colspan="1">33; 30; 34</td><td rowspan="1" colspan="1"/><td rowspan="1" colspan="1">10</td><td rowspan="1" colspan="1">-; 17</td><td rowspan="1" colspan="1">19; 16; -</td><td rowspan="1" colspan="1">27.6±2.1<break/>(25-30)</td><td rowspan="1" colspan="1">40</td></tr><tr><td rowspan="1" colspan="1">Tail length</td><td rowspan="1" colspan="1">20</td><td rowspan="1" colspan="1">24; 19; 19</td><td rowspan="1" colspan="1">23.4±2.9<break/>(19-26)</td><td rowspan="1" colspan="1">33</td><td rowspan="1" colspan="1">-; 21</td><td rowspan="1" colspan="1">19; 20; 18</td><td rowspan="1" colspan="1">18.3±2.5<break/>(15-22)</td><td rowspan="1" colspan="1">20</td></tr><tr><td rowspan="1" colspan="1">Genital primordium</td><td rowspan="1" colspan="1">-</td><td rowspan="1" colspan="1">-</td><td rowspan="1" colspan="1">-</td><td rowspan="1" colspan="1">8</td><td rowspan="1" colspan="1">14; 15</td><td rowspan="1" colspan="1">-; 15; -</td><td rowspan="1" colspan="1">38.6±3.6<break/>(34-43)</td><td rowspan="1" colspan="1">-</td></tr><tr><td rowspan="1" colspan="1">Spicule length</td><td rowspan="1" colspan="1">-</td><td rowspan="1" colspan="1">-</td><td rowspan="1" colspan="1">57.3±2.6<break/>(54-61)</td><td rowspan="1" colspan="1">-</td><td rowspan="1" colspan="1">-</td><td rowspan="1" colspan="1">-</td><td rowspan="1" colspan="1">-</td><td rowspan="1" colspan="1">-</td></tr><tr><td rowspan="1" colspan="1">Ventromedian supplements</td><td rowspan="1" colspan="1">-</td><td rowspan="1" colspan="1">-</td><td rowspan="1" colspan="1">9-10</td><td rowspan="1" colspan="1">-</td><td rowspan="1" colspan="1">-</td><td rowspan="1" colspan="1">-</td><td rowspan="1" colspan="1">-</td><td rowspan="1" colspan="1">-</td></tr></tbody></table></table-wrap><fig id="F11403802" position="float" orientation="portrait"><object-id xmlns:xlink="http://www.w3.org/1999/xlink" content-type="arpha" xlink:type="simple">44CB290C-1BAB-5FBC-A07E-77E24577C699</object-id><object-id xmlns:xlink="http://www.w3.org/1999/xlink" content-type="doi" xlink:type="simple">10.3897/BDJ.12.e126315.figure11</object-id><label>Figure 11.</label><caption><p><italic><tp:taxon-name><tp:taxon-name-part taxon-name-part-type="genus" reg="Enchodelus">Enchodelus</tp:taxon-name-part><tp:taxon-name-part taxon-name-part-type="species" reg="enguriensis">enguriensis</tp:taxon-name-part></tp:taxon-name></italic> sp. nov., female (Holotype). <bold>A</bold> Anterior region; <bold>B</bold> Pharyngeal expansion; <bold>C</bold> Anterior genital branch; <bold>D</bold> Vulval region; <bold>E</bold> Tail end. Scale bar: <bold>A-E</bold> 25 µm.</p></caption><graphic xmlns:xlink="http://www.w3.org/1999/xlink" xlink:href="bdj-12-e126315-g011.jpg" position="float" id="oo_1032327.jpg" orientation="portrait" xlink:type="simple"><uri content-type="original_file" xlink:type="simple">https://binary.pensoft.net/fig/1032327</uri></graphic></fig><fig id="F11403835" position="float" orientation="portrait"><object-id xmlns:xlink="http://www.w3.org/1999/xlink" content-type="arpha" xlink:type="simple">CB450C52-E467-5CCC-9FE5-EF38BC06AFBE</object-id><object-id xmlns:xlink="http://www.w3.org/1999/xlink" content-type="doi" xlink:type="simple">10.3897/BDJ.12.e126315.figure12</object-id><label>Figure 12.</label><caption><p><italic><tp:taxon-name><tp:taxon-name-part taxon-name-part-type="genus" reg="Enchodelus">Enchodelus</tp:taxon-name-part><tp:taxon-name-part taxon-name-part-type="species" reg="enguriensis">enguriensis</tp:taxon-name-part></tp:taxon-name></italic> sp. nov., male. <bold>A</bold> Lip region; <bold>B</bold> Pharyngeal expansion; <bold>C, D</bold> Posterior end; <bold>E</bold> Spicules; <bold>F</bold> Sperm cells; <bold>G</bold> Lateral pieces. Scale bars: <bold>A-D</bold> 25 µm, <bold>E-G</bold> 25 µm.</p></caption><graphic xmlns:xlink="http://www.w3.org/1999/xlink" xlink:href="bdj-12-e126315-g012.jpg" position="float" id="oo_1032328.jpg" orientation="portrait" xlink:type="simple"><uri content-type="original_file" xlink:type="simple">https://binary.pensoft.net/fig/1032328</uri></graphic></fig><fig id="F11381374" position="float" orientation="portrait"><object-id xmlns:xlink="http://www.w3.org/1999/xlink" content-type="arpha" xlink:type="simple">5AC9BE5E-3624-57ED-ADDA-B50C0C6372B1</object-id><object-id xmlns:xlink="http://www.w3.org/1999/xlink" content-type="doi" xlink:type="simple">10.3897/BDJ.12.e126315.figure13</object-id><label>Figure 13.</label><caption><p><italic><tp:taxon-name><tp:taxon-name-part taxon-name-part-type="genus" reg="Enchodelus">Enchodelus</tp:taxon-name-part><tp:taxon-name-part taxon-name-part-type="species" reg="enguriensis">enguriensis</tp:taxon-name-part></tp:taxon-name></italic> sp. nov., female. <bold>A, B</bold> Lip region; <bold>C</bold> Amphid; <bold>D</bold> Entire body; <bold>E</bold> <italic>Pars dilatata distalis uteri</italic>; <bold>F</bold> Lateral field. Scale bars: <bold>A-C, E, F</bold> 30 µm <bold>D</bold> 400 µm.</p></caption><graphic xmlns:xlink="http://www.w3.org/1999/xlink" xlink:href="bdj-12-e126315-g013.jpg" position="float" id="oo_1023756.jpg" orientation="portrait" xlink:type="simple"><uri content-type="original_file" xlink:type="simple">https://binary.pensoft.net/fig/1023756</uri></graphic></fig><fig id="F11346729" position="float" orientation="portrait"><object-id xmlns:xlink="http://www.w3.org/1999/xlink" content-type="arpha" xlink:type="simple">F8495B8C-1F6F-56F0-998D-5C306FF9F127</object-id><object-id xmlns:xlink="http://www.w3.org/1999/xlink" content-type="doi" xlink:type="simple">10.3897/BDJ.12.e126315.figure14</object-id><label>Figure 14.</label><caption><p><italic><tp:taxon-name><tp:taxon-name-part taxon-name-part-type="genus" reg="Enchodelus">Enchodelus</tp:taxon-name-part><tp:taxon-name-part taxon-name-part-type="species" reg="enguriensis">enguriensis</tp:taxon-name-part></tp:taxon-name></italic> sp. nov., female. <bold>A, B</bold> Vulval region; <bold>C, D</bold> Tails; <bold>E</bold> Saccate bodies. Scale bar: <bold>A-E</bold> 30 µm.</p></caption><graphic xmlns:xlink="http://www.w3.org/1999/xlink" xlink:href="bdj-12-e126315-g014.jpg" position="float" id="oo_1012861.jpg" orientation="portrait" xlink:type="simple"><uri content-type="original_file" xlink:type="simple">https://binary.pensoft.net/fig/1012861</uri></graphic></fig><fig id="F11381376" position="float" orientation="portrait"><object-id xmlns:xlink="http://www.w3.org/1999/xlink" content-type="arpha" xlink:type="simple">52F06755-9F35-5B7D-8DD3-92DCC1E628B4</object-id><object-id xmlns:xlink="http://www.w3.org/1999/xlink" content-type="doi" xlink:type="simple">10.3897/BDJ.12.e126315.figure15</object-id><label>Figure 15.</label><caption><p><italic><tp:taxon-name><tp:taxon-name-part taxon-name-part-type="genus" reg="Enchodelus">Enchodelus</tp:taxon-name-part><tp:taxon-name-part taxon-name-part-type="species" reg="enguriensis">enguriensis</tp:taxon-name-part></tp:taxon-name></italic> sp. nov., male. <bold>A</bold> Lip region; <bold>B</bold> Amphid; <bold>C</bold> Pharyngeal expansion, dorsal gland; <bold>D</bold> Entire body; <bold>E</bold> Tail end and spicules; <bold>F</bold> Posterior end; <bold>G</bold> Lateral piece; <bold>H</bold> Sperm cells in testis. Scale bars: <bold>A-C, E, G, H</bold> 30 µm; <bold>D</bold> 400 µm; <bold>F</bold> 100 µm.</p></caption><graphic xmlns:xlink="http://www.w3.org/1999/xlink" xlink:href="bdj-12-e126315-g015.jpg" position="float" id="oo_1023757.jpg" orientation="portrait" xlink:type="simple"><uri content-type="original_file" xlink:type="simple">https://binary.pensoft.net/fig/1023757</uri></graphic></fig><fig id="F11403850" position="float" orientation="portrait"><object-id xmlns:xlink="http://www.w3.org/1999/xlink" content-type="arpha" xlink:type="simple">A67FE27A-E5B1-5A9B-AA81-642DE42B3521</object-id><object-id xmlns:xlink="http://www.w3.org/1999/xlink" content-type="doi" xlink:type="simple">10.3897/BDJ.12.e126315.figure16</object-id><label>Figure 16.</label><caption><p><italic><tp:taxon-name><tp:taxon-name-part taxon-name-part-type="genus" reg="Enchodelus">Enchodelus</tp:taxon-name-part><tp:taxon-name-part taxon-name-part-type="species" reg="enguriensis">enguriensis</tp:taxon-name-part></tp:taxon-name></italic> sp. nov. juveniles. <bold>A-D</bold> Anterior region (A J1, B J2, C J3, D J4); <bold>E-H</bold> Tail ends (E J1, F J2, G J3, H J4). Scale bar: <bold>A-H</bold> 25 µm.</p></caption><graphic xmlns:xlink="http://www.w3.org/1999/xlink" xlink:href="bdj-12-e126315-g016.jpg" position="float" id="oo_1032330.jpg" orientation="portrait" xlink:type="simple"><uri content-type="original_file" xlink:type="simple">https://binary.pensoft.net/fig/1032330</uri></graphic></fig><fig id="F11346733" position="float" orientation="portrait"><object-id xmlns:xlink="http://www.w3.org/1999/xlink" content-type="arpha" xlink:type="simple">5BFB3D22-C407-5259-AF59-58592260DCC7</object-id><object-id xmlns:xlink="http://www.w3.org/1999/xlink" content-type="doi" xlink:type="simple">10.3897/BDJ.12.e126315.figure17</object-id><label>Figure 17.</label><caption><p><italic><tp:taxon-name><tp:taxon-name-part taxon-name-part-type="genus" reg="Enchodelus">Enchodelus</tp:taxon-name-part><tp:taxon-name-part taxon-name-part-type="species" reg="enguriensis">enguriensis</tp:taxon-name-part></tp:taxon-name></italic> sp. nov., juveniles. <bold>A-D</bold> Anterior region (A J1, B J2, C J3, D J4); <bold>E-H</bold> Tail ends (E J1, F J2, G J3, H J4). Scale bar: <bold>A-H</bold> 30 µm.</p></caption><graphic xmlns:xlink="http://www.w3.org/1999/xlink" xlink:href="bdj-12-e126315-g017.jpg" position="float" id="oo_1012863.jpg" orientation="portrait" xlink:type="simple"><uri content-type="original_file" xlink:type="simple">https://binary.pensoft.net/fig/1012863</uri></graphic></fig><fig id="F11403455" position="float" orientation="portrait"><object-id xmlns:xlink="http://www.w3.org/1999/xlink" content-type="arpha" xlink:type="simple">637EC76D-8ED0-5142-8E62-9BDA84CB9530</object-id><object-id xmlns:xlink="http://www.w3.org/1999/xlink" content-type="doi" xlink:type="simple">10.3897/BDJ.12.e126315.figure4</object-id><label>Figure 4.</label><caption><p>Bayesian 50% majority rule consensus tree as inferred from the D2-D3 expansion segments of 28S rRNA gene sequence alignment under the GTR+I+G model. Posterior probability values more than 70% are given on appropriate clades. New sequences are indicated by bold letters.</p></caption><graphic xmlns:xlink="http://www.w3.org/1999/xlink" xlink:href="bdj-12-e126315-g004.jpg" position="float" id="oo_1032273.jpg" orientation="portrait" xlink:type="simple"><uri content-type="original_file" xlink:type="simple">https://binary.pensoft.net/fig/1032273</uri></graphic></fig><supplementary-material xmlns:xlink="http://www.w3.org/1999/xlink" id="S11385699" orientation="portrait" position="float" xlink:type="simple"><object-id content-type="arpha" xlink:type="simple">BFCBC862-71DF-576C-94F5-8BCC2C46B13F</object-id><object-id content-type="doi" xlink:type="simple">10.3897/BDJ.12.e126315.suppl1</object-id><label>Supplementary material 1</label><caption><p>Morphometric data of the species of genus <italic><tp:taxon-name><tp:taxon-name-part taxon-name-part-type="genus" reg="Enchodelus">Enchodelus</tp:taxon-name-part></tp:taxon-name></italic></p></caption><statement content-type="dataType"><label>Data type</label><p>morphometrics</p></statement><p>File: oo_1033425.xlsx</p><media xlink:href="bdj-12-e126315-s001.xlsx" mimetype="Microsoft Excel Document" mime-subtype="xlsx" position="float" orientation="portrait" xlink:type="simple"><uri content-type="original_file" xlink:type="simple">https://binary.pensoft.net/file/1033425</uri></media><attrib specific-use="authors">Elshishka M, Mladenov A, Altash S, Álvarez-Ortega S, Peña Santiago R, Peneva V</attrib></supplementary-material></tp:treatment-sec><ref-list><ref id="B11374311"><element-citation xmlns:xlink="http://www.w3.org/1999/xlink" publication-type="article" xlink:type="simple"><person-group person-group-type="author"><name name-style="western"><surname>Guerrero</surname><given-names>Pablo</given-names></name><name name-style="western"><surname>Liébanas</surname><given-names>Gracia</given-names></name><name name-style="western"><surname>Peña-Santiago</surname><given-names>Reyes</given-names></name></person-group><year>2008</year><article-title>Nematodes of the order <tp:taxon-name><tp:taxon-name-part taxon-name-part-type="order">Dorylaimida</tp:taxon-name-part></tp:taxon-name> from Andalucía Oriental, Spain. The genus <italic><tp:taxon-name><tp:taxon-name-part taxon-name-part-type="genus" reg="Enchodelus">Enchodelus</tp:taxon-name-part></tp:taxon-name></italic> Thorne, 1939. 2. Description of three known species with rounded tail and long odontostyle</article-title><source>Nematology</source><volume>10</volume><issue>4</issue><fpage>451</fpage><lpage>470</lpage><pub-id pub-id-type="doi">10.1163/156854108784513815</pub-id></element-citation></ref><ref id="B11373130"><element-citation xmlns:xlink="http://www.w3.org/1999/xlink" publication-type="article" xlink:type="simple"><person-group person-group-type="author"><name name-style="western"><surname>Ahmad</surname><given-names>M.</given-names></name><name name-style="western"><surname>Jairajpuri</surname><given-names>M. S.</given-names></name></person-group><year>1980</year><article-title>A review of the genus <italic><tp:taxon-name><tp:taxon-name-part taxon-name-part-type="genus" reg="Enchodelus">Enchodelus</tp:taxon-name-part></tp:taxon-name></italic> Thorne, 1939 with descriptions of species from India</article-title><source>Records of the Zoological Survey of India, Miscellaneous Publication, Occasional Paper</source><volume>15</volume><fpage>1</fpage><lpage>42</lpage><pub-id pub-id-type="doi">10.5281/zenodo.8145041</pub-id></element-citation></ref><ref id="B11374140"><element-citation xmlns:xlink="http://www.w3.org/1999/xlink" publication-type="article" xlink:type="simple"><person-group person-group-type="author"><name name-style="western"><surname>Ciobanu</surname><given-names>Marcel</given-names></name><name name-style="western"><surname>Popovici</surname><given-names>Iuliana</given-names></name><name name-style="western"><surname>Guerrero</surname><given-names>Pablo</given-names></name><name name-style="western"><surname>Peña-Santiago</surname><given-names>Reyes</given-names></name></person-group><year>2010</year><article-title>Nematodes of the order <tp:taxon-name><tp:taxon-name-part taxon-name-part-type="order">Dorylaimida</tp:taxon-name-part></tp:taxon-name> from Romania. The genus <italic><tp:taxon-name><tp:taxon-name-part taxon-name-part-type="genus" reg="Enchodelus">Enchodelus</tp:taxon-name-part></tp:taxon-name></italic> Thorne, 1939. 3. Species with rounded tail and long odontostyle</article-title><source>Nematology</source><volume>12</volume><issue>4</issue><fpage>609</fpage><lpage>618</lpage><pub-id pub-id-type="doi">10.1163/138855410x12628646275925</pub-id></element-citation></ref><ref id="B11374194"><element-citation xmlns:xlink="http://www.w3.org/1999/xlink" publication-type="article" xlink:type="simple"><person-group person-group-type="author"><name name-style="western"><surname>Ditlevsen</surname><given-names>H.</given-names></name></person-group><year>1927</year><article-title>Free-living nematodes from Greenland</article-title><source>Meddel. om Gronland, Københ</source><volume>23</volume><fpage>157</fpage><lpage>198</lpage><pub-id pub-id-type="doi">10.5281/zenodo.10834709</pub-id></element-citation></ref><ref id="B11346826"><element-citation xmlns:xlink="http://www.w3.org/1999/xlink" publication-type="article" xlink:type="simple"><person-group person-group-type="author"><name name-style="western"><surname>Andrássy</surname><given-names>I</given-names></name></person-group><year>2009</year><article-title>Free-living nematodes from Albania, including of description of three new species</article-title><source>Nematologia Mediterranea</source><volume>37</volume><fpage>73</fpage><lpage>88</lpage><pub-id pub-id-type="doi">10.5281/zenodo.10728610</pub-id></element-citation></ref><ref id="B11019381"><element-citation xmlns:xlink="http://www.w3.org/1999/xlink" publication-type="article" xlink:type="simple"><person-group person-group-type="author"><name name-style="western"><surname>Elshishka</surname><given-names>Milka</given-names></name><name name-style="western"><surname>Lazarova</surname><given-names>Stela</given-names></name><name name-style="western"><surname>Peneva</surname><given-names>Vlada K</given-names></name></person-group><year>2012</year><article-title>Studies of the genus <italic><tp:taxon-name><tp:taxon-name-part taxon-name-part-type="genus" reg="Enchodelus">Enchodelus</tp:taxon-name-part></tp:taxon-name></italic> Thorne, 1939 (<tp:taxon-name><tp:taxon-name-part taxon-name-part-type="phylum">Nematoda</tp:taxon-name-part></tp:taxon-name>, <tp:taxon-name><tp:taxon-name-part taxon-name-part-type="family">Nordiidae</tp:taxon-name-part></tp:taxon-name>) from Arctic polar deserts. 1. Species with long odontostyle: <italic><tp:taxon-name><tp:taxon-name-part taxon-name-part-type="genus" reg="Enchodelus">E.</tp:taxon-name-part><tp:taxon-name-part taxon-name-part-type="species" reg="makarovae">makarovae</tp:taxon-name-part></tp:taxon-name></italic> sp. n. and <italic><tp:taxon-name><tp:taxon-name-part taxon-name-part-type="genus" reg="Enchodelus">E.</tp:taxon-name-part><tp:taxon-name-part taxon-name-part-type="species" reg="groenlandicus">groenlandicus</tp:taxon-name-part></tp:taxon-name></italic> (Ditlevsen, 1927) Thorne, 1939, with an identification key to the species of the <italic><tp:taxon-name><tp:taxon-name-part taxon-name-part-type="genus" reg="Enchodelus">E.</tp:taxon-name-part><tp:taxon-name-part taxon-name-part-type="species" reg="macrodorus">macrodorus</tp:taxon-name-part></tp:taxon-name></italic> group.</article-title><source>ZooKeys</source><volume>212</volume><fpage>1</fpage><lpage>23</lpage><pub-id pub-id-type="doi">10.3897/zookeys.212.3464</pub-id></element-citation></ref><ref id="B11376065"><element-citation xmlns:xlink="http://www.w3.org/1999/xlink" publication-type="article" xlink:type="simple"><person-group person-group-type="author"><name name-style="western"><surname>Pedram</surname><given-names>Majid</given-names></name><name name-style="western"><surname>Pourjam</surname><given-names>Ebrahim</given-names></name><name name-style="western"><surname>Robbins</surname><given-names>Robert</given-names></name><name name-style="western"><surname>Ye</surname><given-names>Weimin</given-names></name><name name-style="western"><surname>Peña-Santiago</surname><given-names>Reyes</given-names></name></person-group><year>2011</year><article-title>Description of one new, and new data on two known, species of <italic><tp:taxon-name><tp:taxon-name-part taxon-name-part-type="genus" reg="Enchodelus">Enchodelus</tp:taxon-name-part></tp:taxon-name></italic> Thorne, 1939 (<tp:taxon-name><tp:taxon-name-part taxon-name-part-type="order">Dorylaimida</tp:taxon-name-part></tp:taxon-name>: <tp:taxon-name><tp:taxon-name-part taxon-name-part-type="family">Nordiidae</tp:taxon-name-part></tp:taxon-name>) from Iran</article-title><source>Nematology</source><volume>13</volume><issue>6</issue><fpage>729</fpage><lpage>740</lpage><pub-id pub-id-type="doi">10.1163/138855410x545786</pub-id></element-citation></ref><ref id="B11373899"><element-citation xmlns:xlink="http://www.w3.org/1999/xlink" publication-type="article" xlink:type="simple"><person-group person-group-type="author"><name name-style="western"><surname>Baqri</surname><given-names>Q. H.</given-names></name><name name-style="western"><surname>Jairajpuri</surname><given-names>M. S.</given-names></name></person-group><year>1974</year><article-title>Nematodes of high altitudes in India. V. Five new species of the genus <italic><tp:taxon-name><tp:taxon-name-part taxon-name-part-type="genus" reg="Enchodelus">Enchodelus</tp:taxon-name-part></tp:taxon-name></italic> Thorne, 1939 (<tp:taxon-name><tp:taxon-name-part taxon-name-part-type="order">Dorylaimida</tp:taxon-name-part></tp:taxon-name>)</article-title><source>Nematologica</source><volume>20</volume><fpage>131</fpage><lpage>146</lpage><pub-id pub-id-type="doi">10.1163/187529274X00113</pub-id></element-citation></ref><ref id="B11373943"><element-citation xmlns:xlink="http://www.w3.org/1999/xlink" publication-type="article" xlink:type="simple"><person-group person-group-type="author"><name name-style="western"><surname>Brzeski</surname><given-names>M. W.</given-names></name></person-group><year>1992</year><article-title><italic><tp:taxon-name><tp:taxon-name-part taxon-name-part-type="genus" reg="Enchodelus">Enchodelus</tp:taxon-name-part><tp:taxon-name-part taxon-name-part-type="species" reg="repis">repis</tp:taxon-name-part></tp:taxon-name></italic> sp. n. and comments on <italic><tp:taxon-name><tp:taxon-name-part taxon-name-part-type="genus" reg="Enchodelus">E.</tp:taxon-name-part><tp:taxon-name-part taxon-name-part-type="species" reg="laevis">laevis</tp:taxon-name-part></tp:taxon-name></italic> Thorne, 1939 and <italic><tp:taxon-name><tp:taxon-name-part taxon-name-part-type="genus" reg="Enchodelus">E.</tp:taxon-name-part><tp:taxon-name-part taxon-name-part-type="species" reg="microdoroides">microdoroides</tp:taxon-name-part></tp:taxon-name></italic> Baqri &amp; Jairajpuri, 1974 (<tp:taxon-name><tp:taxon-name-part taxon-name-part-type="phylum">Nematoda</tp:taxon-name-part></tp:taxon-name>: <tp:taxon-name><tp:taxon-name-part taxon-name-part-type="superfamily">Dorylaimoidea</tp:taxon-name-part></tp:taxon-name>) from Korea</article-title><source>Fundamental and Applied Nematology</source><volume>15</volume><fpage>319</fpage><lpage>326</lpage><pub-id pub-id-type="doi">10.5281/zenodo.8122500</pub-id></element-citation></ref><ref id="B11376152"><element-citation xmlns:xlink="http://www.w3.org/1999/xlink" publication-type="article" xlink:type="simple"><person-group person-group-type="author"><name name-style="western"><surname>Popovici</surname><given-names>Iuliana</given-names></name></person-group><year>1995</year><article-title>New species of <italic><tp:taxon-name><tp:taxon-name-part taxon-name-part-type="genus" reg="Tubixaba">Tubixaba</tp:taxon-name-part></tp:taxon-name></italic> and <italic><tp:taxon-name><tp:taxon-name-part taxon-name-part-type="genus" reg="Enchodelus">Enchodelus</tp:taxon-name-part></tp:taxon-name></italic> (<tp:taxon-name><tp:taxon-name-part taxon-name-part-type="phylum">Nematoda</tp:taxon-name-part></tp:taxon-name>: <tp:taxon-name><tp:taxon-name-part taxon-name-part-type="order">Dorylaimida</tp:taxon-name-part></tp:taxon-name>) from Romania</article-title><source>Nematologica</source><volume>41</volume><fpage>435</fpage><lpage>448</lpage><pub-id pub-id-type="doi">10.1163/003925995x00396</pub-id></element-citation></ref></ref-list></tp:taxon-treatment>
