# Supplementary material for: Cyber catalogue and revision of the nematode genus Enchodelus (Dorylaimida, Nordiidae)
Source: Biodivers Data J. 2024 Sep 19;12:e126315. doi: 10.3897/BDJ.12.e126315 (PMC11427809; doi:10.3897/BDJ.12.e126315)
Supplement: Supplementary material 1 — Morphometric data of the species of genus Enchodelus [file bdj-12-e126315-s001.xlsx]

## Sheet: Worksheet
Table 1 Morphometric data of species of genus Enchodelus *According to Guerrero et al. (2008a); **According to Guerrero et al. (2008b) ; ***re-description Thorne material (Guerrero and Peňa-Santiago, 2007)***; ^According to Altherr and Delamare-Deboutteville (1972)
Enchodelus spp.	L	a	b	c	c'	V	lip region	guiding ring	odontostyle	tail	spicules	VS	Country	Reference
E. altherri	1.18-1.38	25-27	5	58-59	0.8*	50-52	13-14*	17-18*	25-27	20-24*	50-52	7-9	Italy	Vinciguerra and De Francisci (1973)
E. amelie	1.37-1.55	26-29	4.7-5.0	71.3-91	0.6-0.7	47-50	16-17	18-19	30-32	15-21	49-60	11-14	Spain	Guerrero et al. (2008a)
E. analatus	1.8	24	5	55	0.7*	51	17*	15*	34*	33*			Greenland	Ditlevsen (1927)
E. arcticus	1.2-1.5	25-27	3.9-4.5	48-53	0.7*	49-51	12*	15*	25-29*	23-31*	58	0	Russia	Nesterov (1976)
E. babakicus	1.21-1.56	20-25.5	3-5	60.5-92.5	0.5-0.7	44-49	17-19	26-30	40-45	16-22	49-61	10-14	Iran	Pedram et al. (2009)
E. brasiliensis	1,75	37.5	8,3	60		46					30	15-18	Brasil	Meyl (1957)
E. carpaticus	1.59-1.87	21-29	4.3-5.3	55.3-87.5	0.5-0.7	42-50	17-20	24.5-30.5	39.5-47	21-29			Romania	Ciobanu et al. (2010a)
E. decraemerae	1.5-1.7	23-30.5	5.0-5.7	41.5-60.5	0.9-1.3	47.5-53	14-15	45-51	61-67	25-36	45-52	10-12	Iran	Pourjam et al. (2010)
E. distinctus	1.85	20	5.1	58	0.76	53	16-17**	21-23**	36	32**			India	Ahmad and Jairajpuri (1980)
E. georgensis	0.88-1.1	13-17	4.1-5.0	35-47	0.7*	44-46	12		27-29	20-31*	36-44	9-11	Georgia	Eliava et al. (2006)
E. groenlandicus	2.5	25	6	50	0.7**	43	20**	29*	48-49**	37**			Greenland	Ditlevsen (1927)
	1.57-2.07	21-25	4.6-5.5	53-83	0.6-0.8	42-49	19-22	27-37	44-53	22-37			Spain	Guerrero et al. (2008b)
	1.54-1.68	22-23	4.0-4.6	40-46	0.7-0.8	44-45	19-20		50-51	28-30			Albania	Andrássy (2009a)
	1.76-1.97	20-26	4.6-5.1	73-104	0.4-0.6	41.5-44	21-23		48-49	19-24			Iran	Pedram et al. (2011)
	1.7-2.16	22-26	4.6-5.6	52.4-70.8	0.5-0.7	40-46	19-21	28-33	43-47	28-33			Russian Arctic	Elshishka et al. (2012)
E. hopedoroides	1.42-1.85	25-27	4.8-5.6	47-62	0.7*	46-48	18-20*	18*	33	23-39*			Switzerland	Altherr (1963)
	1.69-1.99	25-34	4.4-6.1	59-117	0.5-0.9	40-47	18-20	19-23	31-34	16-33			Spain	Guerrero et al. (2008a)
E. hopedorus	1.43	25	4.7	50		51							USA	Thorne (1939)
	1.38-1.75	21-26	3.9-5.0	41-53	0.7-1.0	48-55	15-16	18-21	29-33	27-39			USA	Guerrero and Peňa-Santiago (2007)***
E. laevis	1.3	25	4.7	50		49			12^				USA	Thorne (1939)
Enchodelus laevis(E. knuppenburgensis)	1.02-1.16	18-24	4.5-5.1	55-75	0.6-0.7	45-52	12-13	8-9	12_14	15-20	45	9	Korea	Brzeski (1992)
E. longispiculus	1.3-1.9	17-25	4.7-6.0	48.6-90.2	0.6-0.8	41-48	15.5-18	16-19.5	27-31	17-29	63-72	8-14	Spain	Guerrero et al. (2008a))
	1.07-1.6	20-31	4.6-6.2	42.8-65.8	0.6-0.8	42-51.5	14-16	11-20	25-35	20-28	60-75	7-11	Romania	Ciobanu et al. (2010b)
	1.1-1.5	20-28	3.5-6.0	37-70.5	0.5-1.0	45.5-52.5	13-15	17-25	28-37	15.5-37	45-70	8-14	Iran	Pedram et al. (2011)
E. lucinensis	1.3-1.6	23-35	4.5-5.9	62-75	0.6-0.7	45-53	12-14		19-22.5		56	9	Romania	Popovici (1978)
	1.24-1.46	22-27	4.5-5.6	61-79	0.5-0.6	45-49	11-13	10-11.5	20-21	18-21	50, 55	7, 9	Romania	Ciobanu et al. (2010b)
E. macrodorus ( compendium from reliable sources	1.38-1.92	19-32	4.0-6.2	55-91	0.5-0.7	37-47	15-20	25-33	33-48	18-30		6-12	Holarctic region	Guerrero et al. (2008b)
	1.43-1.61	17-24	4.3-5.0	69-91.5	0.4-0.6	42-45	18-20	25-31	39-47	17-23			Iran	Pedram et al. (2009)
	1.52-1.73	22-26	4.2-5.1	58.6-83.2	0.5-0.7	40-44.5	17-20	10-29	42-46	19-25			Romania	Ciobanu et al. (2010a)
E. makarovae	1.57-2.00	22-33	4.4-5.7	45.8-70.3	0.6-0.9	45-51	15-17.5	24-28	38-43	25-35	65-74	10-12	Russian Arctic	Elshishka et al. (2012)
E. microdoroides	1.09-1.24	24-28	3.9-4.4	58-59	0.7-0.8	47-49	13-14	37-39	40-42	19-21			India	Baqri and Jairajpuri (1974)
	0.94-1.26	19-27	3.5-5.6	47-73	0.5-0.8	43-55	14**	28-35**	37-42	13-27**	45-50	10	India	Ahmad and Jairajpuri (1980)
	1.10-1.29	20-26	4.1-4.8	52-73	0.6-1.0	45-50	?	?	37-45	17-24			Korea	Brzeski (1992)
E. parahopedoroides	1.44-1.64	26.5-30	4.7-5.5	63.1-80	0.6-0.8	44.5-52	17-18.5	17-20	26-29	20-24	59-67	9	Romania	Ciobanu et al. (2010b)
E. parateres	1.2-1.57	26-30	5.1-6.0	47-59	0.6-0.8	50-54	13-15	13-15	21-22	23-28	50	8	India	Baqri and Jairajpuri (1974)
	1.13-1.34	23-28	4.5-5.0	46-56	0.6-1.2	51-53			20-23			9-10	India	Ahmad and Jairajpuri (1980)
E. parvus	0.59-0.79	18-22	3.9-4.7	37-45	1	52-54			8-10				Spitzbergen	Loof (1971)
E. ponorensis	1.65-2.07	30-39	3.7-5.8	41-57	0.9-1.3	44-51	15-16	15-17	23-25	35-45			Romania	Popovici (1995a)
	1.63-2.04	29-37	3.9-5.8	41-51	1.0-1.1	45-52	16-16.5	12-16	23-26	39-41			Romania	Ciobanu et al. (2010b)
E. sardashtensis	1.29-1.5	20-26	4.4-4.8	61-76	0.7-0.8	44-48	13-15	15-17	22-27.5	19-23			Iran	Pedram et al. (2011)
E. saxifragae	1.96-2.35	29-34	4.8-6.1	64-91	0.6-0.8	44-48	19-22	21-25	38-40	25-33	56-70	13-16	Romania	Popovici (1995a)
	1.80-2.38	21-30.5	4.9-5.9	54.3-92.2	0.6-0.9	43.9-49.5	18-22	22-30	38-47	22-40			Spain	Guerrero et al. (2008b)
	1.61-2.09	27-39.5	4.6-5.7	65.6-91	0.7-0.8	47-51	18.18.5	24-27	37-41.5	23-29			Romania	Ciobanu et al. (2010a)
E. teres	1.5	25	5	50		50							USA	Thorne (1939)
	1.38-1.54	24-28	5.3-6.6	54-73		46-49							Italy	Zullini (1970)
E. vesuvianus	1.1	22	5.6	63		48						10	Italy	Cobb (1893)
	1.15	22	5	59		47							Italy	Meyl (1954)
	1.1-1.17	21-23	5.4-5.7	47-52		48-50							Italy	Zullini (1970)
	1.1-1.56	19-26	4.2-5.3	55-80		46-51			21-24			10-11	Italy	Vinciguerra (1972)
	1.04-1.14	14-19	3.8-4.6	53-54		45-51			20-23			8-10	Italy	Vinciguerra and De Francisci (1973)
	0.96	20	4	46		50			23			8-12	Italy	Zullini (1978)
	1.1-1.3	20-26	4.7-5.3	30-46	0.9-1.0	47-49			24-26				Poland	Winiszewska-Slipinska (1987)
E. enguriensis sp. nov.	1.03-1.4	20-26	4.2-5.0	54-69	0.6-0.7	49-53	16-16.5	24-26.5	37-40	19-24	54-61	9-10	Georgia	present study
